# Supplementary material for: Exploring public opinion on health effects of prepared dishes in China through social media comments
Source: Front Public Health. 2024 Sep 12;12:1424690. doi: 10.3389/fpubh.2024.1424690 (PMC11427877; doi:10.3389/fpubh.2024.1424690)
Supplement: Supplementary file 1 [file Table_1.XLSX]

## Sheet: 抖音评论_20240411095609
	Date comment	Location	Number of likes	content	lenth of comment	translation of comment
当页序号	评论时间	评论IP属地	评论点赞数	评论内容	评论长度	Comment on the content
1	2022-11-11 17:01:53	天津	35834	他结不结婚关我什么事啊？我是来看他干饭的[捂脸]	24	What's it up to me if he gets married or not? I came to see him cook [covering his face]
2	2022-11-11 17:05:32	甘肃	4	啥时候挑战牛瘪火锅啊[看]	13	When to challenge the cow flat hot pot ah [look]
3	2022-11-11 17:09:20	广东	4	黑冰模仿你[看]	8	Black Ice mimics you [look]
4	2022-11-11 17:18:26	河北	4	之前刷视频，好多外卖也是预制菜，拿过来一加热就是外卖。。。	29	Before brush the video, a lot of takeout is also prefabricated dishes, take over a heating is takeout...
5	2022-11-11 17:18:58	河南	4	冰哥果然没有让人失望，算你有良心[赞][赞]	22	Ice brother really did not disappoint people, calculate you have a conscience [like] [like]
6	2022-11-11 17:25:56	广东	4	冰哥啥时候能体验一下牛瘪火锅啊[呲牙]干饭人干饭魂干饭都是人上人[呲牙]哈哈哈	39	Ice brother when can experience the beef flat hot pot ah [yi teeth] eaters eating soul dry rice are people on the people [yi teeth] ha ha ha
7	2022-11-11 17:26:17	广东	4	结婚就结婚呗，和他干饭有什么关系，我又不是因为他帅，我是因为他吃饭关注的，他结不结婚又不影响我看他干饭[泪奔]	55	Get married to get married, and his dry rice have what relationship, I am not because he is handsome, I am because he eat attention, he is not married and does not affect me to see him dry rice [tears]
8	2022-11-11 17:37:21	江苏	4424	上一个视频刚刷到有人爆料白冰老婆和儿子一周岁朋友圈照片，说看看白冰有老婆娃娃掉多少粉儿[呲牙]我想说我是来看你吃饭的[比心][比心]	66	The last video just brush someone broke the news of white ice wife and son one year old circle of friends photos, said to see white ice has a wife doll lost how many powder [yi teeth] I want to say that I am to see you eat [heart] [heart]
9	2022-11-11 17:40:38	四川	473	你好白冰绿豆有没有可能是绿色的豌豆[泪奔]	21	Hello white ice mung bean can be green pea [tears]
10	2022-11-11 17:48:52	浙江	1976	冰啊，咱就是说有没有一种可能，外卖也是预制菜[泣不成声][泣不成声][泣不成声]	40	Ice, let's say there is a possibility, takeout is also a prefabricated dish [sobbing] [sobbing] [sobbing]
11	2022-11-11 17:57:48	IP未知	4	静默中的我口水流一地[泣不成声]	16	Silent in my mouth water flow to the ground [sobbing]
12	2022-11-11 17:58:43	湖北	4	把它丢了可还行，哈哈哈哈哈哈哈哈	16	It's ok, hahaha hahaha hahaha
13	2022-11-11 18:02:49	福建	915	那是不是可以去批发买预制菜去做外卖呀[看]	21	Can you go wholesale to buy prepared dishes to make takeout ah [look]
14	2022-11-11 18:03:35	安徽	4	我点外卖的原因，不是因为为了省时间，不刷碗，不想出门，懒吗[捂脸]	33	The reason why I order takeout is not because to save time, do not brush dishes, do not want to go out, lazy [face cover]
15	2022-11-11 18:09:53	青海	19918	有没有可能你定的外卖本身就是比你买的还差的预制菜[泪奔][泪奔][泣不成声][泣不成声][泣不成声]	50	Is it possible that your takeout itself is a prefabricated dish worse than you bought [tears] [tears] [sobbing] [sobbing] [sobbing]
16	2022-11-11 18:16:11	山东	3405	有没有可能饭店里的也是预制菜[泣不成声]	20	Is it possible that the restaurant is also in the prefabricated dishes [sobbing]
17	2022-11-11 18:17:03	马来西亚	4	我觉得预制菜是很伟大的发明。我自己煮的可没那么好吃[流泪]	29	I think prefabrication is a great invention. I cooked it myself wasn't that good [tears]
18	2022-11-11 18:17:24	河南	4	因为外卖是在后厨做完后经外卖小哥配送给你的 不是刚出锅的 比如那个鸡丁时间久就脱浆了 更何况你还要把预制菜做出来外面还要再放一会 但是预制菜我也试过的确好吃[暗中观察]	84	Because the takeaway is delivered to you in the kitchen after the takeaway boy is not you just out of the pot, such as the chicken for a long time, what's more, you have to make the prefabricated dishes outside and put them for a while, but I also tried to be delicious [secretly observation]
19	2022-11-11 18:25:14	江苏	212	第一次听预制菜是在罗骗骗那，所以一直对预制菜没啥好感	26	The first time I listened to the prefabricated dishes was to cheat that, so I always had no affection for the prefabricated dishes
20	2022-11-11 18:29:50	湖南	4	外卖是更便宜的预制菜而已	12	Takeaway is just a cheaper prefabricated dish
21	2022-11-11 18:37:45	四川	4	就怕外卖和预制菜都是科技与狠活，还是自己买菜自己做干净又卫生[舔屏]	34	I am afraid that takeout and prefabricated dishes are technology and hard work, or buy their own food to do their own clean and health [licking screen]
22	2022-11-11 18:42:41	辽宁	4	速食多少有点科技与狠活[舔屏]	15	Fast food is a bit of technology and hard work [licking screen]
23	2022-11-11 18:42:53	陕西	4	会不会是因为你叫的外卖不好吃[捂脸]	18	Is it because your takeout is not good [face cover]
24	2022-11-11 18:47:59	山东	4	果然我们吃惯了科技与狠活，不添加了我们还吃不惯了[捂脸][捂脸][捂脸][捂脸][捂脸][捂脸]	48	Sure enough, we are used to eat science and technology and hard work, do not add we also not used to eat [face] [face] [face] [face] [face] [face] [face]
25	2022-11-11 18:50:55	河南	4	晚上好呀！	5	Good evening!
26	2022-11-11 18:51:55	广东	4	酸菜鱼的鱼种类都不一样。一个看着是黑鱼，一个是巴沙。肯定黑鱼好吃啦。外卖那个有点糊弄人	43	Pickled cabbage fish has different kinds of fish. One looks like a black head, the other is Basha. Surely the black fish is delicious. The takeaway guy is a bit of a fool
27	2022-11-11 18:54:03	浙江	4	预制菜鱼片嫩，有可能是龙利鱼做的。[捂脸][捂脸][捂脸]	29	The prefabricated vegetable fish fillets are tender and may be made by longli fish.[Face cover] [Face cover] [Face cover]
28	2022-11-11 19:19:07	湖南	4	哪个好吃选哪个，什么科技与狠活我不怕[泪奔][泪奔]	26	Which delicious choose which, what technology and hard work I am not afraid of [tears] [tears]
29	2022-11-11 19:23:27	湖北	4	妥妥的科技与狠活啊 老弟	12	No problem with technology and hard work ah old brother
30	2022-11-11 19:26:02	四川	12	我选自己做，外面不知道为不卫生，预制菜添加剂太多，很多都是踩着国家食品卫生标准的红线做的	44	I choose to make it by myself, but I do not know that there are too many prefabricated vegetable additives, many of which are made on the red line of national food hygiene standards
31	2022-11-11 19:29:07	河南	13	有没有可能，外卖用的是更便宜的预制菜[看][看][看]	27	Is it possible that the takeaway is cheaper prefabricated [see] [see] [see]
32	2022-11-11 19:29:07	上海	4	我不买外卖，我也不买预制菜，我只买调料包，鱼香肉丝调料包，卤肉调料，京酱肉丝调料包，也不知道有没有科技狠活，？？？？谁来帮帮我分析，[泣不成声]	72	I don't buy takeout, I don't buy prefabricated dishes, I only buy sauce bags, fish flavor, marinated meat sauce, Beijing sauce, meat sauce bags, I don't know if there is any technology,???? Who will help me with the analysis, [sobbing]
33	2022-11-11 19:29:45	河北	11	不要让预制菜挤压我们的餐桌，否则未来我们会再也吃不起新鲜菜	29	Don't let prefabricated dishes squeeze our table, or we will no longer be able to eat fresh dishes in the future
34	2022-11-11 19:29:58	浙江	4	预制菜都是科技[尬笑]真正的梅菜扣肉新鲜的猪肉就是有点干干的…[尬笑]	35	The dishes are technology [smile] real fresh pork is a little dry... [smile]
35	2022-11-11 19:30:44	浙江	4	有没有可能外卖是更便宜的料理包[捂脸][捂脸]杂牌的那种	28	Is it possible that takeout is a cheaper cooking bag [face] [face] miscellaneous brand
36	2022-11-11 19:33:17	广东	8	其实一些不对外的小作坊，很多都是真空冷藏的预热菜，哪会准备那么多菜品，所以不存在预热菜vs外卖，是预热菜vs预热菜	57	In fact, some small workshops, many of them are vacuum refrigerated preheating dishes, which will prepare so many dishes, so there is no preheating dishes vs takeaway, preheating dishes vs preheating dishes
37	2022-11-11 19:33:53	重庆	8	预制菜？我听都没听说过[流泪][尬笑]	19	Prefabricated vegetables? I've never heard of it [in tears] [awkwardly laughing]
38	2022-11-11 19:37:03	广东	16	有没有一种可能，外卖也是用的预制菜，而且是劣质的那种[看][看]	32	Is there a possibility that takeout is also prefabricated, and is the kind of inferior [see] [look]
39	2022-11-11 19:39:49	重庆	11	赤足男儿一挑五因情狂赴终为苦世人纷纷慕梁祝金莲不止出水浒 ———为爱冲锋的勇士真男人	51	Barefoot man a pick five because of love crazy for the world have more than water margin ——— for love charge of the warrior true man
40	2022-11-11 19:44:41	湖南	6	预制菜标准化了，外卖几乎成也厨师败也厨师，不意外	24	precast dishes are standardized, takeout is almost bad, no surprise
41	2022-11-11 19:45:06	广东	4	反正预制菜和外卖都差不多，吃的都是科技	19	Pref-prepared dishes are similar anyway, and it's all technology
42	2022-11-11 19:45:58	浙江	4	说没吃过预制菜的关于预制菜的范围………请参考股市	24	Said that have not eaten prepared dishes about the range of prepared dishes......... please refer to the stock market
43	2022-11-11 19:46:58	上海	5	他来，是对人性的尊重没带刀来，是对法律的尊重他带口罩是对疫情防控的尊重 ———致敬为爱冲锋的勇士上海致敬�	62	He came, is respect for humanity did not bring a knife, is respect for the law he took a mask is respect for the epidemic prevention and control ——— pay tribute to love the warrior Shanghai salute �
44	2022-11-11 19:48:01	江苏	6	好吃吧全是科技与狠活啊	11	It's all about technology and hard fun
45	2022-11-11 19:48:48	浙江	19	预制菜明显更好，规模化生产，肯定比外卖小作坊要好，很多做外卖的根本没有门店，环境恶劣的很，还有的外卖直接就用预制菜！预制菜是有机会干掉外卖的	70	Prefabricated dishes are obviously better, and the large-scale production is certainly better than the small takeout workshops. Many people who do takeout have no stores at all, and the environment is very bad, and some takeout products directly use prefabricated dishes! Prefabricated dishes have a chance to kill takeout
46	2022-11-11 19:54:05	北京	7	要通过现象看本质，预制菜其实就剩菜，只有剩菜剩饭才加热呢[捂脸]	32	To see the essence through the phenomenon, prefabricated dishes are actually leftovers, only leftovers are heated [face cover]
47	2022-11-11 19:55:09	陕西	5	都是科技与狠活啊[赞][赞]。。像我们这些人还是自己做好些吧。吃啥预制菜啊[泪奔]	41	It's all technology and really alive [like] [like].. People like us should do it better by ourselves. What prefabricated dishes [tears]
48	2022-11-11 19:55:31	四川	4	你定义的同等价位，也需要分区位的，上海的价格和成都的价格都差老大一截了。	36	You define the same price, also need to divide the location, the price of Shanghai and the price of Chengdu are different from a big cut.
49	2022-11-11 19:59:08	湖北	14	预制菜是热了直接吃的，外卖起码在路上闷了半小时口感都不一样了	30	The prefabricated dishes are hot and eaten directly, and the takeout at least for half an hour on the road tastes different
50	2022-11-11 19:59:40	浙江	4	外卖也是预制菜料包做出来的，科技与狠活一点不比预制菜少[捂脸]	31	Takeout is also made of prefabricated dishes, science and technology are no less than prefabricated dishes [face cover]
51	2022-11-11 20:00:09	河北	21476	外卖是小作坊 预制菜是大车间流水线，从卫生上预制菜完胜。 至于科技这个事，偶尔吃无所谓的。外面也没好哪去，人家厨房里各种科技不给你看见而已。	70	Takeout is a small workshop prefabricated dishes is a large workshop assembly line, from the health of the prefabricated dishes victory. As for technology, it doesn't matter occasionally. It's no good place outside, either. You don't see the technology in the kitchen.
52	2022-11-11 20:04:45	广东	19106	预制菜是非常专业的做法，很讲究的！到外卖就看运气了，不是所有快餐店味道好，而且本来外卖的就没有店里好吃！预制菜是完全考虑了顾客的环境	66	Prefabricated dishes are a very professional practice, very exquisite! To takeout is luck, not all fast food restaurants taste good, and the original takeout is not as good as the store! Prefabricated dishes are entirely considerate of the customer's environment
53	2022-11-11 20:07:21	浙江	41	预制菜是有专业的厨师团队一起研究的 ，菜品口味比较稳定，外卖不包括所有的店 ，因为每个厨师都有自己的拿手菜，每个厨师技术不同工价不同，出的菜品也有差异，您这次叫的外卖在一般酒店里都是刚上灶的师傅出品[捂脸]个人建议自己家里做最安全，新鲜都也能看的见，毕竟身体健康最重要[感谢]	138	Prefabricated dish is a professional chef team together, food taste more stable, delivery does not include all the shop, because every chef has its own specialty, each chef technology different price, dishes also have different, you call the takeaway in the general hotel is just kitchen chef produced [wu face] personal advice to do the safest home, fresh can see, after all, health is the most imp…
54	2022-11-11 20:07:53	辽宁	8	1、骑车三天三夜来，是对人性的尊重！2、没带刀来，是对法律的尊重！3、戴口罩，是对疫情防控的尊重！致敬为爱冲锋的勇士，笑梗不笑人，山东真男人[泣不成声]	76	Cycling for three days and three nights, is the respect for human nature! Did not bring a knife, is the respect for the law!3. Wearing masks is a respect for epidemic prevention and control! Salute for the love of the warrior, laugh not laugh people, Shandong true man [sobbing]
55	2022-11-11 20:10:05	四川	7	吃预制菜就是吃海克斯科技	12	Eating prepared dishes is eating Hex Technology
56	2022-11-11 20:12:06	辽宁	4	所以说点外卖的初衷是什么？不就是为了不要自己做吗？[泪奔]	29	So what's the original purpose of ordering takeout? Isn't it just meant not to do it by yourself?[Tears run]
57	2022-11-11 20:12:15	北京	5	你让我在两个科技狠活里面选[捂脸]	17	You asked me to choose [face cover] in two tough technologies
58	2022-11-11 20:14:07	黑龙江	4	预制菜必是科技与狠活	10	Prefabricated dishes must be technology and vigorous
59	2022-11-11 20:15:19	河南	4	白冰结婚和大家看他吃饭虽然是两码事，但是公布完之后，明显的点赞率下降很多很多[灵机一动][灵机一动][灵机一动][灵机一动]	62	White Bing marriage and everyone to see him to eat although is two different things, but after the announcement, the obvious thumb up rate decreased a lot of [a brainwave] [a brainwave] [a brainwave] [a brainwave]
60	2022-11-11 20:18:10	江苏	7	相比外卖预制菜都是中心厨房从食品安全卫生食材新鲜度来更好与外卖因为更严格 但是预制菜要保证色香味俱全就要靠科技来实现了 而外卖也是有一部分预制菜 但是做好后要在盒子里闷半小时基本就废了	92	Compared with the central kitchen, the freshness of food safety and hygiene is better. It is more strict, but to ensure the prepared food, it depends on technology to achieve it
61	2022-11-11 20:19:44	福建	14	现在很多外卖都是预制菜，工厂加工好了统一配送到门店，然后门店加热一下送走[暗中观察]	42	Nowadays, many takeaways are prepared dishes, which are processed by the factory and delivered to the store, and then the store is heated and sent away [secretly observation]
62	2022-11-11 20:20:44	辽宁	8	预制菜的好处就是基本都是好吃的，外卖有偶然性。。[暗中观察]	30	The advantage of preformed dishes is that they are mostly delicious, and takeout is accidental.[secret observation]
63	2022-11-11 20:21:22	浙江	4	外卖有可能是比较廉价的预制菜[看]	17	Takeout may be a cheaper prefabricated dish [look]
64	2022-11-11 20:21:58	上海	4	宫保鸡丁预制菜，有些店只要10块	16	Gong Bao chicken prefabricated dishes, some shops only 10 yuan
65	2022-11-11 20:24:20	IP未知	4	刘英红女士:感谢王佳颖同学救我于水火当中，我女儿补办成人礼的时候一定邀请你[感谢]	41	Ms.Liu Yinghong: Thank you, Wang Jiaying, for saving me in the fire and water. My daughter will invite you to do the adult ceremony [thank you]
66	2022-11-11 20:24:21	山东	4	冰哥吃外卖咋这么嫌弃呢[捂脸]	15	Ice brother eat takeaway how so dislike it [cover his face]
67	2022-11-11 20:25:11	山东	4	我什么都不选择，一看这些就安全不干净[捂脸]不放心下嘴	27	I do not choose anything, a look at these is safe and unclean [face cover] do not trust under the mouth
68	2022-11-11 20:25:15	江西	4	外卖好多也是预制菜[捂脸][捂脸]	17	Many takeout are also prefabricated dishes [face cover] [face cover]
69	2022-11-11 20:25:24	河南	4	科技与狠活[看]	8	Technology and vigorous [see]
70	2022-11-11 20:25:30	福建	4	会不会给她拍视频的就是他老婆	14	Is it his wife who made a video for her
71	2022-11-11 20:25:30	河南	4	这不是叫半成品[捂脸][捂脸][捂脸]	19	This is not called semi-finished product [face] [face] [face]
72	2022-11-11 20:25:31	安徽	8	头发吃光光[看]科技与狠活！	14	Hair eat naked [see] technology and hard work!
73	2022-11-11 20:25:31	湖南	4	嗨大家好我是白冰，下面我来介绍下我的儿子和老婆	23	Hello, I'm Bai Bing, let me introduce my son and wife
74	2022-11-11 20:25:36	湖南	7	一个预制菜，一个料理包[捂脸][捂脸]	19	A prefabricated dish, a cooking bag [face cover] [face cover]
75	2022-11-11 20:25:58	浙江	4	预制菜味道都挺不错的，比外卖好吃	16	Pre-made dishes taste very good, better than takeout
76	2022-11-11 20:26:03	山东	4	你买的外卖有可能是预制菜哦[捂脸][捂脸]	21	The takeaway you buy may be a prepared dish oh [face cover] [face cover]
77	2022-11-11 20:26:08	天津	15	有没有一种可能这是一场预制菜之间的对决	19	Is there a possibility that this is a duel between prepared dishes
78	2022-11-11 20:26:12	重庆	4	第一次听说预制菜	8	First heard about predishes
79	2022-11-11 20:28:04	福建	4	我要是买预制菜的话，还不如去买菜来做[捂脸][捂脸][捂脸][捂脸][捂脸][捂脸][捂脸]，外卖也不卫生，还是自己在家做比较卫生	65	If I buy prefabricated dishes, it is better to go to buy food to do [face] [face] [face] [face] [face] [face] [face] [face], takeout is not hygienic, or do more health at home
80	2022-11-11 20:29:07	天津	4	人家在吃，咱们在看，人家挣钱，咱们耗电，看完以后，人家数钱，咱们充电，人家发财，咱们没变。[奸笑][奸笑][奸笑]	57	People are eating, we are watching, people make money, we consume electricity, after watching, people count the money, we charge, people get rich, we have not changed.[Smile] [smile] [smile]
81	2022-11-11 20:29:11	广东	4	感觉预制菜就是科技与狠活，不然怎么保鲜[流泪][流泪]	27	Feel prefabricated dish is science and technology and hard work, otherwise how to keep fresh [tears] [tears]
82	2022-11-11 20:29:17	广西	4	不知道里面有没有海克斯科技[捂脸][捂脸][捂脸]	25	I don't know if there is hyx technology [face] [face] [face]
83	2022-11-11 20:29:25	河北	4	问题是外卖很多也是预制菜啊[捂脸][捂脸][捂脸]	25	The problem is that a lot of takeout dishes are also prepared dishes ah [face cover] [face cover] [face cover]
84	2022-11-11 20:29:26	重庆	5	那么多的科技白加了嘛[看]	13	So much technology in nothing [look]
85	2022-11-11 20:29:40	河南	4	啥都越来越方便了！就是缺钱！	14	Everything is getting more and more convenient! It's a lack of money!
86	2022-11-11 20:29:40	安徽	5	有没有可能是预制菜vs预制菜[看]	17	Is it possible that prepared vs. prepared [look]
87	2022-11-11 20:29:41	天津	4	都是科技与狠活啊	8	It's all about technology and hard fun
88	2022-11-11 20:29:53	湖北	5	外卖也有可能是预制菜	10	The takeaway may also be a predish
89	2022-11-11 20:29:58	福建	4	下次带货预制菜了咯	9	Next time I will bring the prepared dishes
90	2022-11-11 20:30:26	福建	4	全程咽口水看你吃科技狠活	12	The whole swallow saliva to see you eat technology hard work
91	2022-11-11 20:31:50	北京	4	都是科技与狠活，头发掉光光[泪奔]	17	Are technology and hard work, hair lost light [tears]
92	2022-11-11 20:31:55	山东	4	科技与恨活就是厉害！	10	Technology and hate to live is fierce!
93	2022-11-11 20:32:34	湖南	4	我选择自己做	6	I choose to do it myself
94	2022-11-11 20:34:01	浙江	8	预制菜都是专门研发的，经过几百次的调制配比，口味肯定更好，就是科技和狠活比较多。不过很多外卖加工也放科技和狠活，量可能更多。	62	Prefabricated dishes are specially developed, after hundreds of times of modulation ratio, the taste is certainly better, is more technology and vigorous work. However, many takeout processing also put technology and vigorous, the amount may be more.
95	2022-11-11 20:34:32	广东	5	其实外卖还是健康的，懂的都懂，好像奶茶一样，真正的带微苦，不是人人喜欢喝，可是预拌粉做的，基本谁都能接受	52	In fact, takeout is still healthy, understand all understand, like milk tea, really with a little bitter, not everyone likes to drink, but the ready-mixed powder made, basic everyone can accept
96	2022-11-11 20:36:57	广西	8	外卖“我是另一种更便宜的预制菜 没想到吧[看]”	24	"I'm another cheaper prefabricated dish I didn't expect [look]."
97	2022-11-11 20:39:04	山西	21	其实是高价位预制菜PK廉价预制菜[看]	19	It is actually a high-priced prefabricated dish PK cheap prefabricated dish [look]
98	2022-11-11 20:40:50	江苏	4	希望大家有一个健全的三观，再伤害王佳颖同学的同时，也不要放过刘红英女士[流泪][流泪]	43	I hope you can have a sound view of the three, and then hurt Wang Jiaying students at the same time, also do not let go of Ms.Liu Hongying [tears] [tears]
99	2022-11-11 20:46:31	上海	4	菜市场的菜也有科技，不然农村地里的菜跟本到不了城市，菜种在地里也有科技，不然长得很难看，跟本无法销售，除非你自己种，自己除草，自然防虫，不然不要想着无科技与狠活[捂脸][捂脸][捂脸]	92	The vegetables in the vegetable market also have science and technology, otherwise the vegetables in the rural fields can not with the city, vegetables in the field also have science and technology, otherwise very ugly, with this can not sell, unless you plant, their own weeding, natural insect control, otherwise do not think of no technology and live [face] [face] [face]
100	2022-11-11 20:47:43	安徽	4	料理包，全是科技与狠活[捂脸]	15	Cooking bags, all of technology and hard work [face cover]
101	2022-11-11 20:48:07	湖北	5	预制菜只有原材料和包装，成本相对低，量产去卖可以压缩很多成本。外卖的有店铺租金，人工工资，水电原材料等各项大开支，原材料尽可能低廉或者放久了不舍得扔搞得不新鲜，售价都是差不多的东西，你看羊毛是不是还得要出在羊身上？[捂脸][尬笑][看][泣不成声]	124	Prefabricated vegetables only raw materials and packaging, the cost is relatively low, mass production can reduce a lot of costs. Takeout has shop rent, labor wages, water, electricity, raw materials and other big expenses, raw materials as low as possible or put for a long time is not willing to throw it is not fresh, the price is the same thing, you see the wool has to be out of the sheep?[Cove…
102	2022-11-11 20:53:15	广东	5	@detail~：已经拿了结婚证 打工供女孩读书 被绿了10个月 骑车三天 一挑五 去了是对感情的尊重！没带刀是对法律的尊重！戴口罩是对疫情的尊重！ 山东勇士赢得了我们所有男人的尊重 陪一根吧	109	@detail~: has taken the marriage certificate to work for the girl to study, was green 10 months cycling three days a pick five to is the respect of feelings! Not wearing a knife is a respect for the law! Wearing masks is a respect for the epidemic! Shandong warriors won the respect of all our men to accompany one
103	2022-11-11 20:57:55	湖北	4	厨师确实干不过预制菜，我老公作为一名普普通通的厨师，他说他确实搞不来人家的那种味道，很多香精的东西真的特别牛，专门有人研究的东西，像麻辣烫里面就是一勺粉，一锅汤[呲牙]，味道还贼香	90	My husband does not dry prefabricated dishes, as an ordinary chef, he said he really can not make the taste of others, a lot of essence things really special cattle, special research things, like malatang inside is a spoonful of powder, a pot of soup [yi teeth], the taste is also delicious
104	2022-11-11 20:58:00	上海	4	预制菜多是大厂生产 品控调味肯定完胜小作坊的东西 但必须是正规食品公司的	36	Prefabricated dishes are big factory raw products control seasoning must beat the small workshop things but must be a regular food company
105	2022-11-11 21:00:45	江苏	4	有没有一种可能，外卖是另一个牌子加工好的预支菜[暗中观察]	29	Is there a possibility that takeout is a pre-dish processed by another brand [secretly observation]
106	2022-11-11 21:03:26	河北	4	都是科技与狠活吃了头发掉光光[捂脸]	18	Are technology and hard to eat hair lost light [cover face]
107	2022-11-11 21:04:41	福建	5	对于厨艺几乎没有的人来说，预制菜就是都给配好了，按说明整就行了[呲牙] 厨艺高的还是自己采购，自己制作[赞]	54	For people who have almost no cooking skills, the prefabricated dishes are all matched, according to the instructions of the whole line [yi teeth] high cooking or their own procurement, their own production [praise]
108	2022-11-11 21:05:02	上海	6	预制菜是黑鱼，外卖是巴沙鱼。预制菜应该是比外卖好，预制菜是成批生产的，品控不好成批都出问题了，而外卖尤其是小饭店，菜好坏完全在厨师手里。	68	precast dishes are blackfish, and takeaway is basa fish. Prefabricated dishes should be better than takeout. precast dishes are produced in batches, and quality control is bad in batches. However, takeout, especially in small restaurants, is completely in the hands of the chef.
109	2022-11-11 21:08:16	辽宁	6	预制菜科技含量更高，所以完胜。	15	Prefabricated dishes are more technological, so they win over.
110	2022-11-11 21:09:47	浙江	47	自己做最好	5	Do your best
111	2022-11-11 21:12:07	广东	4	你能吃到鱼片很嫩，你就应该知道，遇到科技了[看]	24	You can eat the fish fillet is very tender, you should know, meet the technology [look]
112	2022-11-11 21:13:40	湖北	6	外卖也有可能是预制菜，只是不用你自己热[泪奔]	23	Takeout may also be a preformed dish, just don't need your own hot [tears]
113	2022-11-11 21:16:41	广东	4	主要好多外卖店用的就是预制菜[看]	17	Many of the main takeout outlets use pre-made dishes [look]
114	2022-11-11 21:19:20	四川	6	其实我想说，你有很多外卖，他本身就是更劣质的预制菜[捂脸][捂脸]如果你要比的话，建议直接去餐馆点菜，然后打包回来[捂脸]餐馆现做的，和外卖是两种[捂脸]当然也有那种餐馆做外卖的，但是比较少[泪奔]	99	In fact, I want to say that you have a lot of takeout, he is itself more inferior prefabricated dishes [face] [face] if you want to compare, it is recommended to directly go to the restaurant to order food, and then pack back [face] the restaurant now do, and takeout are two kinds of [face] of course, there are that kind of restaurant to do takeout, but less [tears]
115	2022-11-11 21:19:25	河南	5	预制菜一方面是科技与狠活，另外预制菜做好很长时间了入味了，所以吃起来更有味道一些。	41	On the one hand, the prefabricated dishes are technology and vigorous, and on the other hand, the prefabricated dishes have been cooked for a long time, so they taste more delicious.
116	2022-11-11 21:20:11	广东	4	你吃科技与狠活上瘾吧[看]	13	You are addicted to eating technology and hard life [see]
117	2022-11-11 21:20:36	湖南	6	有很多外卖就是用的预制菜	12	There are a lot of takeaways that are just prepared dishes
118	2022-11-11 21:21:05	安徽	8	谁能拒绝上厕所的时候看一个白哥的视频呢？[舔屏]	24	Who can refuse to watch a video of White Brother while going to the bathroom?[Lick screen]
119	2022-11-11 21:22:08	浙江	7	悄悄的告诉你们我一个家庭主妇都买预制菜来吃[呲牙]	25	Quietly tell you that one of my housewives buy prepared dishes to eat [teeth]
120	2022-11-11 21:24:01	浙江	4	牛瘪火锅可以准备安排一下啦，冰哥[看][看][看]	25	Beef flat hot pot can be ready to arrange it, ice brother [see] [see] [see]
121	2022-11-11 21:24:31	四川	8	很多外卖都是预制菜，如果不是的，大部分都是大锅菜，就是早上炒好的一大锅，一直卖到完，一天卖不完就第二天接着卖……[尬笑]，贵一点的大饭店点的一份素菜三十的，差不多就是现炒的的了	88	A lot of takeout are prepared dishes, if not, most of them are large pot dishes, is a large pot in the morning, sold until out, a day and the next day... [awkward smile], a more expensive restaurant ordered 30, is almost freshly fried
122	2022-11-11 21:27:07	广东	4	冰哥，你的两辆兰博基尼哪辆更耐撞，麻烦测试给我看看	25	Ice brother, which of your two lamborghinis is more resistant, please show me
123	2022-11-11 21:27:23	IP未知	9	预制菜好吃，你看下配料表，都是科技与狠活	20	precast dishes are delicious, you look at the ingredients list, are technology and vigorous
124	2022-11-11 21:27:36	浙江	4	外卖点的也是预制菜，比你还便宜的那种[捂脸][捂脸]	26	The selling point is also prefabricated dishes, cheaper than you [face] [face]
125	2022-11-11 21:27:54	福建	4	如果给小宝宝做饭，肯定是自己买菜回来少油少盐的做。自己吃，不然就是食堂、不然就是外卖。[捂脸]	47	If you cook for the baby, you must do it with less oil and less salt. Eat by yourself, otherwise it is the canteen, otherwise it is takeout.[cover one's face]
126	2022-11-11 21:31:15	广东	4	有没有可能有几块钱的预制菜，那个纯纯挑战人类极限	24	Is it possible to have a few dollars of prefabricated dishes, that pure pure challenge to human limits
127	2022-11-11 21:34:00	河南	4	因为那些外卖也是预制菜[泪奔]而且是便宜货[泪奔]自己买的是贵点的预制菜所以比外卖好吃[泪奔]	47	Because those takeout is also prefabricated dishes [tears] and is cheap [tears] buy their own expensive prefabricated dishes so better than takeout [tears]
128	2022-11-11 21:34:40	湖北	6	讲真话：外卖和预制菜，同价位没有可比性。一，一个食材看得见，一个外卖厨房用的什么科技狠活看不见，食材是什么样的不知道。二，预制菜拿回来自己烧，外卖对方还得房租水电人工……这些要成本的。三………等等，我都亲自下厨了，脑子长包去买预制菜？不想下厨，或者不方便下厨，那就没得选，只能吃外卖。我愿意下厨，不去菜市场买比预制菜更新鲜，更便宜的？餐馆酒店用预制菜，那是人工太贵，预制菜贵那么一点点不影响，健康不健康他们也不在乎。我在家自己都下厨了，去买预制菜？家庭市场，预制菜没有生存空间！	239	Tell the truth: there is no comparison between takeout and prepared dishes at the same price. First, a food material can be seen, a takeaway kitchen with what technology is not visible, what kind of food ingredients do not know. Two, take the prepared dishes back to cook themselves, and the other party has to rent water, electricity and labor... these cost. Three......... and so on, I personally …
129	2022-11-11 21:35:12	安徽	7	有没有一种可能，外卖是另一个牌子加工好的预支菜[暗中观察][呲牙]	33	Is there a possibility that takeout is another brand of processed pre-prepared vegetables [secret observation] [Yi teeth]
130	2022-11-11 21:37:29	甘肃	4	只要不是自己买菜做的，那都是预制菜，酒店里和餐厅都会提前把好多主菜烧好，等有人点这道菜的时候在锅里加热一下放点配菜就可以了，但唯一不同的是，餐厅里的预制菜是提前一天或一星期就预制好的，而在网上买的预制菜是提前好久做的。如果按卫生算的话，点的外卖卫不卫生是可以去店里看到的，但是网上买的都是工厂加工的，干净程度[阴险]厂子里上过班的都知道。论营养价值就更没可比性了！从味道上讲加了那么多食品添加剂，当然香了！[皱眉]我选点外卖	212	As long as not buy food, it is prefabricated, hotel and restaurant will burn a lot of main course in advance, when someone point this dish in the pot heating add some dishes, but the only difference is that the restaurant is a day or a week in advance, and on the Internet to buy prefabricated is done for a long time in advance. If according to the health, the takeaway health is not sanitary can g…
131	2022-11-11 21:38:45	安徽	7	一个吃不起外卖和预制菜的人认为外卖和预制菜最好的应该是泡面吧	30	A person who can't afford takeout and prefabricated dishes thinks that the best takeaway and prefabricated dishes should be the instant noodle bar
132	2022-11-11 21:40:55	上海	78	害你这还算好的 [泪奔]上次我看到一个超级大冤种点个没有饭的盖浇饭就花了一千六呢[流泪][流泪]	48	Harm you this is still good [tears] last time I saw a super big injustice point no rice cover rice spent six thousand [tears] [tears]
133	2022-11-11 21:46:26	山西	5	两样都不选	5	Don't choose both
134	2022-11-11 21:48:06	江苏	4	你买的算好的牌子预制菜[捂脸][捂脸]下次买点次点的，再跟普通外卖比比[捂脸][捂脸]	43	You buy a good brand of prefabricated dishes [face] [face] next time to buy some, and then compared with ordinary takeout [face] [face]
135	2022-11-11 21:51:29	广东	7	预制菜真的对身体很不好这是真的，化学品太重了	22	Predishes is really bad for health this is true, the chemicals are too heavy
136	2022-11-11 21:57:15	浙江	8	外卖的酸菜鱼鱼肉是巴沙鱼呀，最便宜的那种，预制酸菜鱼的鱼起码是黑鱼	33	Takeaway pickled fish fish is fish fish, the cheapest kind, prefabricated pickled fish is at least black fish
137	2022-11-11 21:57:36	四川	3	他来，是对人性的尊重没带刀来，是对法律的尊重他带口罩是对疫情防控的尊重 ———致敬为爱冲锋的勇士 四川致敬	90	He came with respect for humanity without a knife, is respect for the law he wore a mask is respect for epidemic prevention and control ——— pay tribute to the love warrior Sichuan
138	2022-11-11 22:01:20	辽宁	4	说实话想好吃，现在的东西都有科技与狠活。我自己做饭怎么做都没多好吃，很简单为了健康我油盐放的很少，辣椒更不敢放。所以你想吧，好吃的必须放很多调理	72	To tell the truth want to eat, now things have technology and hard work. I cook how to do not much delicious, very simple for health I put very little oil and salt, more dare not put pepper. So you think, delicious must put a lot of conditioning
139	2022-11-11 22:01:53	湖南	5	现在很多外卖也基本都是预制菜，就比如桌上两份酸菜鱼，一看那外卖来的就是预制菜，只不过外卖店买的都是那种更便宜的预制菜加热卖出来，所以味道也差劲，我之前在长沙一饭店就全是预制菜，五分钟不到一桌菜就上来了且超难吃[呆无辜]	109	Now a lot of takeout is basic are prepared, such as two on the table pickled fish, a look at the takeaway is prepared, but takeaway buy is the cheaper prefabricated vegetables heating, so the taste is bad, before I have a restaurant in Changsha is all prepared, less than five minutes a table came up and super bad [innocent]
140	2022-11-11 22:02:49	江苏	4	别说了 今天考试才考到预制菜[泣不成声][泣不成声][泣不成声]	32	Don't say today's exam to get the prefabricated dishes [sobbing] [sobbing] [sobbing]
141	2022-11-11 22:04:51	广东	4	结果证明科技与狠活还是味道可以的[捂脸]	20	The result proved that technology and hard work or taste can [face]
142	2022-11-11 22:06:13	湖南	7	预制菜完胜的原因就是其实外卖七八成也是预制菜，同样的价位……外卖要赚钱啊，他卖30可能就是十来块进货的，盖码的就只要几块钱一包，你买的30块钱和他买的10块钱，你当然完胜[泪奔]	89	The reason why prefabricated dishes win is that in fact, 70 or 80 percent are prefabricated dishes, the same price... takeout to make money, he sells 30 may be ten yuan to purchase, the code is only a few dollars a pack, you buy 30 yuan you bought and 10 yuan he bought, of course, you win [tears]
143	2022-11-11 22:08:25	辽宁	5	有没有可能预制菜好吃是因为刚出锅？	17	Is it possible that the prepared dishes are delicious because they have just come out?
144	2022-11-11 22:08:48	江苏	4	预制菜是黑鱼片 外卖是龙利鱼吧 不过大部分出餐快的商家都是拿预制菜加热	35	Prefabricated dishes are black fish slices, takeout is Longli fish bar, but most fast restaurants are heated with prepared dishes
145	2022-11-11 22:09:21	德国	4	预制菜德国十几年前就开始了 味道一般有点差 超市冰冻的意大利面 中式炒饭 盖浇饭 咖喱饭各种各样的 拿回去热一下加工下就可以吃了 [捂脸]	71	precast dishes in Germany more than ten years ago began to taste generally a little bad supermarket frozen pasta Chinese fried rice cover pouring rice curry rice all kinds of take back hot processing can eat [face]
146	2022-11-11 22:09:50	山西	6	外卖绝对不干净的，预制菜纯纯科技与狠活，自己做饭丰衣足食(便宜实惠干净卫生)	38	Takeout is absolutely not clean, prefabricated vegetables pure technology and vigorous, cook their own food and clothing (cheap and affordable clean and hygienic)
147	2022-11-11 22:15:21	IP未知	4	但是预制菜得洗碗啊[泪奔]	13	But prefabricated dishes have to wash the dishes [tears]
148	2022-11-11 22:17:26	浙江	13	外卖的酸菜鱼是巴沙鱼，预制菜的鱼是黑鱼	19	The takeaway sauerkraut fish is basa fish, and the prepared fish is black fish
149	2022-11-11 22:17:33	河南	7	几年前在外面小饭店见过预制菜，当时准备在店里吃饭，过去点餐时能看到后厨，当时应该有人点了咖喱盖饭类的餐，就看到老板直接拿了包装好的咖喱直接和袋子一起放锅里煮，煮的差不多了就拿出来剪开倒在米饭让。当时我就直接呵呵了扭头就走。现在想想那简直就是科技与狠活的加强版啊[捂脸]	134	A few years ago, I had seen prepared dishes in a small restaurant outside. When I was going to eat in the restaurant, I could see the kitchen. At that time, someone should have ordered a curry and rice meal. I just chuckled and walked away. Now think about it, it's a technology and a enhanced version [face cover]
150	2022-11-11 22:18:14	广东	4	预制菜添加剂提高了味蕾的满足感，容易有依赖性！	23	Prefabricated vegetable additives improve the satisfaction of the taste buds, easy to rely on!
151	2022-11-11 22:22:40	陕西	4	我觉得预制好吃一方面是科技加持，一方面是现做，外卖送过来就放很久了。	34	I think prefabrication is delicious on the one hand, technology, on the other hand, takeout delivery for a long time.
152	2022-11-11 22:25:07	广东	5	哥，啥时候让嫂子出镜啊[泣不成声]	17	Brother, when let the sister-in-law on camera [sobbing]
153	2022-11-11 22:26:12	广西	4	狠活菜你们吃过吗？[看]	12	Have you ever eaten the hard food?[look after]
154	2022-11-11 22:26:36	广东	4	“在制作的时候 呸”哈哈哈	13	"Bah in production" hahaha
155	2022-11-11 22:28:39	安徽	513	他人来，是对人性的尊重没带刀，是对法律的尊重带口罩，是对疫情的尊重鞋丢了，是对保安的尊重没冲进宿舍，是对别的女生的尊重 ---山西致敬为爱冲锋的勇士	77	Others come, is the respect for humanity without a knife, is the respect for the law with a mask, is the respect for the epidemic shoes lost, is the respect for security did not rush into the dormitory, is the respect for other girls- -Shanxi pay tribute to the warrior for love
156	2022-11-11 22:31:02	湖南	159	他来，是对人性的尊重没带刀来，是对法律的尊重他带口罩是对疫情防控的尊重 ———致敬为爱冲锋的勇士 湖南致敬	90	He came with respect for humanity without a knife, is respect for the law he wore a mask is respect for epidemic prevention and control ——— pay tribute to the brave Hunan
157	2022-11-11 22:33:46	上海	27	看酸菜鱼，外卖是巴沙鱼，预制菜是黑鱼片，根本不是一个量级的呀，巴沙鱼很难入味水水的腥，肯定黑鱼片好啊[流泪][流泪][流泪][流泪]这不完爆外卖啊	73	Look at pickled cabbage fish, takeout is basa fish, prefabricated food is black fish, not an order of magnitude ah, basa fish is difficult to taste the fishy, certainly black fish is good [tears] [tears] [tears] [tears [tears] this is not over burst takeaway ah
158	2022-11-11 22:33:59	四川	4	我就是在厂里做预制菜的，真心提醒，不要吃预制菜	23	I was in the factory making prepared dishes, sincerely remind, do not eat prepared dishes
159	2022-11-11 22:37:33	河南	4	其实外卖也可能是便宜的预制菜[流泪][流泪]	22	In fact, takeout may also be a cheap prepared dish [tears] [tears]
160	2022-11-11 22:39:15	浙江	4	不管是哪种都是科技与狠活[捂脸][捂脸][捂脸]	24	No matter which is technology and hard [face] [face] [face]
161	2022-11-11 22:39:29	安徽	7	饭店里的很多菜品也都是预制菜越是大店预制菜的品类就越多。反而小店就卖些简单的炒菜烧菜它还真用不上预制菜品。另一个越是重口的菜品它的科技也更多，没办法重口的菜品就是要浓油赤酱才行，你要炒个土豆丝炒青菜肯定是新鲜菜	105	Many of the dishes in the restaurant are also prepared. The bigger the more prepared dishes. On the contrary, the store sells some simple stir-fried dishes and it really does not use prefabricated dishes. Another more heavy dishes it is more technology, no heavy food is to thick red sauce, you want to fry a fried potato silk fried vegetables must be fresh dishes
162	2022-11-11 22:39:58	广西	4	永远不要选择预制菜。科技太多了只是你不知道而已，觉得好吃	28	Never choose the prepared dishes. There's too much technology and you just don't know about it. It's delicious
163	2022-11-11 22:45:00	北京	4	我叫外卖是为了到家就可以吃[泪奔]预制菜还得自己开火加工，还得洗碗[泪奔][泪奔]我还不如自己做呢[泪奔]	53	I order takeout for home can eat [tears] prefabricated dishes also have to fire processing, but also have to wash the dishes [tears] [tears] I might as well do it by myself [tears]
164	2022-11-11 22:49:57	广东	4	不好吃是因为外卖买的加料包价格更便宜[暗中观察]	24	It doesn't taste good because the takeaway package is cheaper [secretly watch]
165	2022-11-11 22:50:18	山东	5	科技与狠活，所以那么好吃，	13	Technology and hard, so delicious,
166	2022-11-11 22:50:23	吉林	4	这是白冰吃的最差的一次饭吧。全是科技与狠活。	22	This is the worst meal that White Ice has ever had. All about technology and technology.
167	2022-11-11 22:51:31	四川	7	外卖也是科技与狠活，很多都是现成的，很跟预制菜没啥两样，料也是现成的	34	Takeout is also technology and technology, many of which are ready-made, different from prepared dishes, and the ingredients are ready-made
168	2022-11-11 22:54:14	广东	4	有没有一种可能，外卖也是用的预制菜[看]	20	Is there a possibility that takeout is also prepared dishes [look]
169	2022-11-11 22:57:15	新疆	10	我开始也觉得预制菜会不如外卖，毕竟外面是现做的，然后材料可能也会更新鲜一下，但是细想了一下，不对的，外面比预制菜在人工成本上会高不少，同样价位上，外卖还需要去除人工成本，然后剩下的钱没准买的材料也是预制的，那样的话必然不如直接买预制菜然后自己做的，瞬间顿悟了[泣不成声]	135	I began to think prefabricated food will be better than delivery, after all, the outside is now done, and then the material may also be more fresh, but think about it, wrong, outside than prefabricated dishes in labor costs, the same price, delivery also need to remove labor costs, and then the rest of the money to buy material is prefabricated, then better than buy prefabricated dishes and then …
170	2022-11-11 22:59:03	湖北	4	我点的外卖我感觉都是现做的，因为他们有堂食	21	I feel like all the takeout I order is made now because they have in-room food
171	2022-11-11 22:59:04	河北	4	全是科技很活呀[捂脸]	11	It's all about technology. [face cover]
172	2022-11-11 23:00:20	重庆	20	预制菜添加剂太多了，肯定口味不会差，但吃多了伤身，外卖有门店供餐的还好点，没门头的不用说好不到哪儿去，味道因人而异。都不建议经常吃。还是自己买菜做饭吃的更香更长久[看]	84	There are too many prefabricated vegetable additives, so the taste will not be bad, but eating too much will hurt the body. The takeaway food is better, no door does not have to say where to go, the taste varies from person to person. It is not recommended to eat it very often. Or buy their own food cooking to eat more fragrant longer [look]
173	2022-11-11 23:01:53	广西	7	外面是师傅现做的，这些预制菜放科技与狠活了[泪奔]	25	Outside is the master now do, these prefabricated dishes put technology and hard alive [tears]
174	2022-11-11 23:03:42	北京	10	我觉得吧 预制菜科技与狠活多 当然好吃了 外卖该说不说 现做的，都多少是有点误差的 这粉好吃那份难吃 预制菜都是定量下调料的	62	I think the prefabricated food technology and hard work, of course, delicious takeout should say not to say now, are somewhat a little error of this powder delicious that delicious prefabricated dishes are quantitative under the seasoning
175	2022-11-11 23:04:42	江西	20	你那个外卖也许是料理包，尤其是宫保鸡丁。	20	Your takeout may be a cooking bag, especially the kung pao chicken.
176	2022-11-11 23:05:37	上海	6	预制菜都有海克斯吧	9	There's Hex for prefabricated dishes
177	2022-11-11 23:06:29	河北	3	科技与狠活做啥都好吃[呲牙]	14	Technology and hard work to do everything is good [yi teeth]
178	2022-11-11 23:09:31	上海	4	外卖小哥可以告诉你外卖干净不干净[捂脸][捂脸]	24	The delivery boy can tell you that the takeaway is clean and unclean [face cover] [face cover]
179	2022-11-11 23:13:17	云南	8	@少年多梦不多心: 他来，是对人性的尊重没带刀来，是对法律的尊重他带口罩是对疫情防控的尊重 ———致敬为爱冲锋的勇士来自河北的致敬	74	@ Young dream little heart: he came, is respect for human nature did not bring a knife, is respect for the law he took a mask is respect for epidemic prevention and control ——— salute to love the warriors from Hebei salute
180	2022-11-11 23:15:42	内蒙古	4	很多外卖都是预制菜，而且是很便宜的内种预制菜	22	Many takeaways are prepared dishes, and they are cheap inside ingredients
181	2022-11-11 23:15:58	福建	31	其实预制菜科技与狠活那都是写明了在配料表上！外面更难说	27	In fact, prefabricated food technology and vigorous that are written in the ingredients list! It's harder to say outside
182	2022-11-11 23:16:00	四川	8	外卖的鱼肉片像科技与狠活[泣不成声][泣不成声]我点的时候一点都没吃出鱼味[流泪]	41	The takeaway fish slices are like technology and hard work [sobbing] [sobbing] I didn't eat any fish when I ordered it [tears]
183	2022-11-11 23:16:38	湖南	18	预制菜添加剂太多	8	There are too many additives for the prepared vegetables
184	2022-11-11 23:17:15	陕西	4	预制菜好吃，是因为科技狠活更多，口味完全是为了更香更好吃，加了很多科技，所以预制菜好吃，意料之中[看]	51	Prefabricated dishes are delicious, because the technology is more active, the taste is completely for more fragrant and more delicious, add a lot of technology, so the prefabricated dishes are delicious, expected [look]
185	2022-11-11 23:20:08	广东	6	真是笑死了，宫保鸡丁吃一口：把它丢了[泪奔]	22	Really laugh dead, gong Bao chicken to eat a bite: lost it [tears]
186	2022-11-11 23:20:12	上海	5	一个是黑鱼 一个是巴沙鱼 当然不一样	20	One is a snakehead and the other is a basha fish that is certainly different
187	2022-11-11 23:20:16	安徽	4	酸菜鱼里面的酸菜是黑科技[看]	15	The sauerkraut in the pickled fish is black technology [look]
188	2022-11-11 23:20:16	山东	10	有没有可能，外卖是些便宜的预制菜，而且还没有你自己加热的卫生[泪奔]	34	Is it possible that takeout is cheap prefabricated and not as hygienic as your own heating [tears]
189	2022-11-11 23:20:20	湖南	5	其实还是选择正规的预制菜比较好，起码比外卖干净，外卖那个卫生条件……，那就不是科技与狠活能比的。	48	In fact, it is better to choose regular prefabricated dishes, at least cleaner than takeout, takeout that sanitary conditions..., that is not technology and hard than.
190	2022-11-11 23:20:44	江苏	11	预制菜配料表东西多是因为国家要求包装食品必须什么都标明，所以也就包括了各种调味料，那外卖做的菜要是把放的调味料配料表标出来也会很多，所以也不能单一说预制菜是科技与狠活，两个都差不多的科技与狠活，说不定预制菜更安全，毕竟包装食品是有国家生产标准，而外卖做出来的说不定还有卫生超标的情况呢	142	Prefabricated food ingredients list things because national packaging food must indicate everything, so also includes all kinds of seasonings, the takeaway food if put the seasoning ingredients list will be a lot, so also can't single said prefabricated food is science and technology and malicious alive, both technology and malicious, maybe prefabricated food safer, after all, packaged food is a …
191	2022-11-11 23:20:45	广东	4	想买那个毛血旺，然后自己买点莴笋和新鲜的豆芽铺底，想想都好吃[泣不成声]	36	Want to buy that hair blood flourishing, and then buy their own lettuce and fresh bean sprouts shop, think all delicious [sobbing]
192	2022-11-11 23:21:04	河南	5	我想知道这几个预制菜什么牌子？在哪里买的[捂脸]	24	I want to know what brand of these prepared dishes? Where to buy it [Face cover]
193	2022-11-11 23:23:46	四川	6	外卖是花鲢，，预制菜是乌鱼片呀	15	Takeout is silver carp, and prepared dishes are mullet fillets
194	2022-11-11 23:26:29	河北	5	正常健康的饭味道比不上科技与狠活，这个作为10年老厨师我承认，就像自己个人在怎么做辣条都没超市的好吃，因为自己做的都是是自己的，不敢乱放，即便有也不敢放毕竟自己吃的	82	The taste of normal and healthy food is not as good as technology and vitality. As a 10-old chef, I admit that I am not as delicious in the supermarket, because what I do is my own, I dare not put it away, even if there is, I dare not put it after all
195	2022-11-11 23:27:04	福建	14640	之所以看上去科技与狠活儿很多，是因为比如他用了酱油，那么配料表中不能写酱油，是需要把酱油含的东西写出来，蚝油也是需要把蚝油配料写出来，所以显得特别多，但是外卖，他也会用这些调料的[泪奔]	93	The reason why it seems to be a lot of technology and hard work, because, for example, he used soy sauce, then the ingredients list can not write soy sauce, is the need to write out the soy sauce, oyster sauce also needs to write out the oyster sauce ingredients, so it is very much, but takeout, he will also use these spices [tears]
196	2022-11-11 23:31:06	上海	7	的确口味上而言是预制菜更好吃	14	Indeed, they taste
197	2022-11-11 23:34:28	广东	9	现在好多外卖都是料理包，我买过，一份成本三四块到七八块，冰箱拿出来，连袋热水或者微波炉加热就可以出餐。宫保鸡丁，辣子鸡，土豆焖鸡，小炒牛肉……味道大都还可以，是不是科技与狠活就不知道了，当时没看配料表	100	Now a lot of takeout are cooking bags, I have bought, a cost three or four to seven or eight yuan, the refrigerator out, even a bag of hot water or microwave heating can be out. Kung Pao chicken, spicy chicken, braised chicken with potatoes, fried beef... taste mostly OK, whether technology and hard work, did not see the ingredients
198	2022-11-11 23:40:59	河北	7	预制菜里边的那些添加剂，建议参考国外对食品添加剂的管控，你量少不代表对身体就好呀[尬笑]	44	For those additives in prefabricated vegetables, it is recommended to refer to foreign control of food additives. Your small amount does not mean that it is good for your body [smile]
199	2022-11-11 23:46:35	广东	7	他来，是对人性的尊重没带刀来，是对法律的尊重他带口罩是对疫情防控的尊重 ———致敬为爱冲锋的勇士来自广东人民的致敬	66	He came with respect for humanity without a knife, respect for the law, he with a mask is respect for epidemic prevention and control ——— Salute to the warriors who love and charge from the people of Guangdong
200	2022-11-11 23:47:48	安徽	5	我突然感觉……过年年夜饭我可以大显身手了[泪奔]	24	I suddenly feel... I can show my skills [tears]
201	2022-11-11 23:48:12	广西	5	预制菜资本的力量真的很强大！好多大主播都站台了。真的，俗世洪流很难站住脚啊！失望！	41	The power of prefabricated vegetable capital is really strong! A lot of big anchors are standing up. Really, the secular torrent is hard to stand up ah!be disappointed!
202	2022-11-11 23:54:35	河北	4	天呐白先生终于不穿大裤衩配衬衣了[捂脸]开始尊重冬天了	27	God, Mr.Bai finally did not wear big underpants with shirt [face] began to respect winter
203	2022-11-11 23:58:53	浙江	5	外卖本身就是比你买的还差的预制菜[泪奔][泪奔][泣不成声][泣不成声][泣不成声]	42	The takeaway itself is a prefabricated dish worse than what you buy [tears] [tears] [sobbing] [sobbing] [sobbing]
204	2022-11-11 23:59:58	河北	10	D-异抗坏血酸钠俗称维生素C，乙二胺四乙酸二钠保维生素C用的，常用于水产，呈味核苷酸二钠等同于鸡精，和琥珀酸二钠一起用，焦亚硫酸钠和脱氢乙酸钠确实有低毒，六偏磷酸钠和三聚磷酸钠就是增稠用的，嫩和添加剂没关系，这些添加剂很常见，别的就更常见了	120	D-different ascorbate sodium commonly known as vitamin C, ethylenediamine tetraacetic acid disodium vitamin C, commonly used in aquatic products, taste nucleotide disodium equivalent to chicken essence, and with disodium succinate, sodium metabisionite and sodium dehydroacetate does have low toxicity, sodium hexadarylphosphate and sodium tripolyphosphate is thickening, tender and additive it does…
205	2022-11-12 00:07:37	浙江	13	外卖可能是比你买的预制菜还便宜一半的预制菜	21	Takeout may be half as cheap as the one you buy
206	2022-11-12 00:13:23	浙江	6	你的外卖说不定也是更便宜的预制菜，另外现烧做好成品预制菜和外卖送过来焖了很久的预制菜对比性上本身也存在差异了	54	Your takeout may also be cheaper, and there is a difference between the freshly cooked prefabricated dishes and the ones that have been braised for a long time
207	2022-11-12 00:16:05	江西	4	对不起，我选择外。你永远不知道他们怎么做的	21	Sorry, I choose the outside. You never know how they do it
208	2022-11-12 00:17:41	河南	4	其实你可能一共吃了10个预制菜[抠鼻]	19	In fact, you probably ate a total of 10 prepared dishes [nose picking]
209	2022-11-12 00:21:22	四川	5	我买过两次预制菜，一个是金汤墨鱼，一个好像是猪肚鸡总感觉有种说不出来奇怪的味道，但也不难吃，不会回购	50	I have bought two prefabricated dishes, one is golden soup cuttlefish, one seems to be pork belly chicken always feels a strange taste, but it is not delicious, will not buy back
210	2022-11-12 00:25:22	新疆	8	全是科技与狠活，能不香吗[看]	15	All is science and technology and hard work, can not sweet [look]
211	2022-11-12 00:27:09	四川	5	其实外卖他们都是预制菜[捂脸]	15	In fact, they are all prepared dishes [face cover]
212	2022-11-12 00:32:34	山东	13	科技与狠活不是这么用的[泣不成声]添加剂也没有那么伤身体[泣不成声]外卖也没有想象的那么健康[泣不成声]就跟泡面不是垃圾食品一样	64	Technology and hard don't work so [sobbing] additives don't hurt as much [sobbing] takeout is not as healthy as imagined [sobbing] just like instant noodles are not junk food
213	2022-11-12 00:37:38	广东	5	其实现在的科技与狠活被过度恶化了，家里用的柴米油盐酱醋茶哪个里面没有呢，只要符合国家相关规定就行	48	In fact, now the science and technology and hard work has been excessively deteriorated, the home use of firewood, rice, oil, salt, salt, sauce, vinegar, tea which inside there is not, as long as the relevant national regulations
214	2022-11-12 00:37:38	广东	5	其实现在的科技与狠活被过度恶化了，家里用的柴米油盐酱醋茶哪个里面没有呢，只要符合国家相关规定就行	48	In fact, now the science and technology and hard work has been excessively deteriorated, the home use of firewood, rice, oil, salt, salt, sauce, vinegar, tea which inside there is not, as long as the relevant national regulations
215	2022-11-12 00:39:23	北京	16	预制菜国家并不支持，而且都是提前做好的隔夜菜全身亚硝酸盐	28	Prefvegetable countries do not support, and are made in advance overnight dish body nitrite
216	2022-11-12 00:39:23	北京	16	预制菜国家并不支持，而且都是提前做好的隔夜菜全身亚硝酸盐	28	Prefvegetable countries do not support, and are made in advance overnight dish body nitrite
217	2022-11-12 00:39:51	四川	4	两种都不选择，自己去菜市场买菜做。要不就直接去饭店吃。	27	Do not choose either way, go to the vegetable market to buy food. Or just go straight to the restaurant.
218	2022-11-12 00:45:46	新疆	9	突然看到他吃我能吃得起的东西就感觉好不习惯啊，我以为他的舌头已经吃不惯平常人吃的了[泪奔][泪奔]	49	Suddenly see him eat what I can afford to feel very not used to ah, I thought his tongue is not used to ordinary people eat [tears] [tears]
219	2022-11-12 00:46:20	山东	6	我不反对添加剂，我也很喜欢吃辣条薯片这些科技零食，但我不会天天吃，但饭菜可是要一天三顿吃的东西，我绝不敢把身体完全交给添加剂食品	64	I do not object to additives, I also like to eat spicy dry tofu chips these technological snacks, but I don't eat every day, but the food is three times a day, I dare not to give the body to the additive food
220	2022-11-12 00:49:12	广东	5	以前总是和女朋友分享你的视频，想着以后疫情结束可以一起去吃，结果疫情比我们爱情的时间还长	44	I used to share your videos with your girlfriend, thinking that we could eat together after the end of the epidemic. As a result, the epidemic lasted longer than our love
221	2022-11-12 00:51:26	北京	9	外卖说不定也是预制的[暗中观察]在学校店里干过兼职，就是把料包加热之后铺在米饭上装盒	42	The takeout might also be prefabricated [secretly observe] He worked part-time in a school store, heating the ingredients and packing them on rice
222	2022-11-12 00:55:52	江苏	11	他人来，是对爱情的尊重没带刀，是对法律的尊重带口罩，是对疫情的尊重鞋丢了，是对保安的尊重没冲进宿舍，是对别的女生的尊重 ---山东人民致敬为爱冲锋的勇士	80	Others come, is the respect for love without a knife, is the respect for the law with a mask, is the respect for the epidemic shoes lost, is the respect for the security did not rush into the dormitory, is the respect for other girls- -Shandong people pay tribute to the warrior of love charge
223	2022-11-12 00:57:08	湖南	5	尽量自己做饭吧，实在没时间偶尔方便吃点也没事，就是不要天天吃长期吃，长期吃身体肯定会出问题[泪奔]	49	Try to cook by yourself as far as possible, really have no time to eat occasionally convenient point is also ok, do not eat every day for a long time, eat the body will certainly have a problem [tears]
224	2022-11-12 00:57:34	内蒙古	4	我们这边有家做预制菜的，把厂设在了家乡。投了一个亿还多。说是为了发展家乡。现在我想支持他了。[捂脸]	50	We have a prefabricated dish, the factory in my hometown. Past more than a hundred million. Said to develop his hometown. Now I want to support him.[cover one's face]
225	2022-11-12 00:59:01	江苏	10	酸菜鱼 预制菜是黑鱼，外卖是巴沙鱼吧 不是一个级别的鱼肉	31	Pickled cabbage fish prefabricated dish is black fish, takeaway is basa fish bar is not a level of fish
226	2022-11-12 00:59:49	浙江	16	一些外卖也是预制菜做的，而且更加便宜的预制菜[泪奔]	26	Some takeaways are also made, and cheaper [Tears]
227	2022-11-12 01:22:07	山西	9	预制菜全是科技与狠活，预制菜加工厂克量准确，菜里面都有防腐剂锁水剂抗氧化什么什么的，外卖的话完全看师傅手艺炒一个菜不可能和预支一样放一堆料所以口味就有差距	77	Prefabricated dishes are all science and technology and hard work, prefabricated vegetable processing plant is accurate, there are preservatives in the dish antioxidant what, takeout completely depends on the master skills fried a dish can not be put a pile of materials so there is a gap in taste
228	2022-11-12 01:29:47	湖北	13	预制菜就是工业食品，流水线生产的，我觉得比外卖更干净。科技与狠活，现代食品多多少少都有。想健康放心，那还是家里自己做吧[看]	62	Prefabricated dishes are industrial food, produced on the assembly line, which I think is cleaner than takeout. Science and technology and hard work, modern food is more or less available. Want to be healthy, then do it at home [see]
229	2022-11-12 01:34:40	山西	11	外卖是小作坊 预制菜是大车间流水线，从卫生上预制菜完胜。 至于科技这个事，偶尔吃无所谓的。外面也没好哪去，人家厨房里各种科技不给你看见而已。	70	Takeout is a small workshop prefabricated dishes is a large workshop assembly line, from the health of the prefabricated dishes victory. As for technology, it doesn't matter occasionally. It's no good place outside, either. You don't see the technology in the kitchen.
230	2022-11-12 01:36:18	宁夏	8	外卖是龙利鱼，冷冻食品，预制菜是黑鱼，黑鱼本来就嫩，科技与狠活是调料里面的，外卖一样有	43	Takeout is Longli fish, frozen food, prefabricated food is black fish, black fish is tender, technology and vitality are inside the seasoning, takeout has
231	2022-11-12 01:44:34	广东	7	有一说一，所谓的预制菜，就是那个调料包的问题。。点外卖的人，之所以点外卖，很大程度是不想洗碗。一个家庭如果不想吃饭，想吃外卖，未必是懒得买，也未必是懒得煮，但绝对是懒得做清洁。你预制菜再新鲜，能比我立即到市场买新鲜吗？不黑不吹，我吃的预制菜，就是和东方杠起来那家，按原价贵的一b份量还少。份量太少我自己加肉，明显自己买的好得多。	164	In addition, the so-called prefabricated dish is the problem of the seasoning bag. People who order takeout are largely ordering takeout because they don't want to wash the dishes. If a family does not want to eat, want to eat takeout, is not necessarily too lazy to buy, also is not necessarily too lazy to cook, but is absolutely too lazy to do cleaning. No matter how fresh your prepared dishes a…
232	2022-11-12 01:50:54	吉林	5	没买过预制菜，上次刷到一个美食家还是大厨啊说预制菜狗都不吃，虽然跃跃欲试但是还没尝试[捂脸]	46	Never bought prefabricated dishes, last time brush a gourmet or chef ah said prefabricated dishes dogs do not eat, although eager to try but have not tried [face cover]
233	2022-11-12 01:54:26	上海	8	就是有没有一种可能，外卖也是预制菜做的	19	Even if there is a possibility, the takeout is also made of prefabricated dishes
234	2022-11-12 01:58:03	河南	4	我点外卖就是不想做饭，吃预制菜我为啥不自己买做呢[泪奔][捂脸]还干净又卫生	38	I order takeout because I don't want to cook, eat prefabricated dishes why don't I buy it [tears] [face] also clean and hygienic
235	2022-11-12 02:00:50	湖北	4	预制菜不就是料理包吗？应该加了不少防腐剂吧？[泣不成声]	28	Aren't prefabricated dishes just dishes? Should we have added a lot of preservatives?[choke with sobs]
236	2022-11-12 02:04:18	吉林	7	其实包装上的配料，都是正常的食品添加剂，使用限量内长期食用对人体安全无毒，是符合国家安全标准要求的，对人体有毒害的是非法添加物，也就是外卖商家有很大可能为了掩盖食品本身的色香味的缺陷将亚硝酸盐添加超量	100	Actually ingredients on the packaging, are normal food additives, use limited long-term edible safety to the human body, is in conformity with the requirements of the national security standards, toxic to human body is illegal additives, which is take-out businesses are very likely to cover the defects of the food itself will add nitrite excess
237	2022-11-12 02:24:40	重庆	9	预制菜，全是科技活，像那些肉啊啥的全是冻货，加各种科技味道肯定好吃又便宜不然他怎么赚钱[看][看]	49	Prefabricated dishes are all technology, like those meat and what are all frozen goods, with all kinds of technology taste must be delicious and cheap, otherwise how can he make money [see] [see]
238	2022-11-12 02:35:45	江苏	4	有没有一种可能：外卖也是这种预制菜 、蔬菜包 只不过供应商不一样	32	Is there a possibility: takeout is also this kind of prefabricated dishes, vegetable bags, but the supplier is different
239	2022-11-12 02:39:59	广东	5	我看了一个视频做酸菜鱼超级嫩的成本6块买48块的，做出来好看又好嫩，真的科技狠活太狠了	43	I watched a video to make pickled cabbage fish super tender cost 6 pieces to buy 48 pieces, make good-looking and good tender, really technology is too hard
240	2022-11-12 03:27:05	广东	6	说实话，除了自己买菜做，真要用预制菜和外卖比，预制菜肯定是比大部分外卖都要干净卫生的，现在外卖大部分都是那种城中村里面脏乱差的小厨房做出来的，如果见过那种小厨房就知道那个有多脏了。[泪奔]	94	To tell you the truth, in addition to buying their own vegetables, if you really want to use prefabricated vegetables and takeout, prefabricated dishes are certainly cleaner and more hygienic than most takeout. Now most of the takeout is made by the dirty small kitchen in the urban village. If you have seen the small kitchen, you will know how dirty it is.[Tears run]
241	2022-11-12 03:32:35	广东	29	这个很正常，因为预制菜人家的口味都是经过很长时间的调整，配料也是标准化生产，每样配料，都是非常精准，不能说非常好吃也是不会差到哪里去，反观外卖，很多网红外卖都是没有实体店的，厨师的质量相差很大，而且也要看厨师当时的心情及配料菜品的质量，所以说很多外卖不是很好吃就是这点，你要是点那种人均100元有实体店的外卖会好很多。如果是一家人很少做饭的话买预制菜回去加工然后放点自己喜欢的配菜还是挺不错的。至于科技与狠活，预制菜坑定会多一点，但是外卖也不见得会少，这个大家都懂得。	234	This is very normal, because the prefabricated dish people's taste is after a long time of adjustment, ingredients are standardized production, each ingredients, is very accurate, cannot say very delicious is not bad to where, in contrast, take-away, many net infrared selling is no store, the quality of the chef is very different, but also depends on the mood and the chef the quality of the ingre…
242	2022-11-12 03:48:51	广东	6	四点钟刷到这个视频正常吗	12	Is it normal to see this video at 4 o'clock
243	2022-11-12 04:40:00	IP未知	6	有没有一种可能，外卖用的也是预制菜，只是便宜的预制菜[暗中观察]	32	Is there a possibility that takeout is also prepared dishes, just cheap prepared dishes [secretly observed]
244	2022-11-12 04:43:04	葡萄牙	4	有没有可能，有些外卖，本来就是便宜的预制菜[干饭人][干饭人]	31	Is it possible that some takeaways are originally cheap prepared dishes [eaters] [eaters]
245	2022-11-12 04:49:04	浙江	4	为什么让我在凌晨4：45刷到你[捂脸]	19	Why did I brush you at 4:45 am [face cover]
246	2022-11-12 04:53:20	黑龙江	4	有没有一种可能，外卖也是预置菜？	16	Is there a possibility that takeout is also a pre-order dish?
247	2022-11-12 05:04:02	内蒙古	4	其实外卖好多也是预制菜，而且商家拿货价更低。	22	In fact, a lot of takeout is also prepared dishes, and the business to take the price is lower.
248	2022-11-12 05:07:24	上海	7	上海 5.07 我还没有入睡 [看]	18	Shanghai 5.07 I'm not yet asleep yet [look]
249	2022-11-12 05:26:50	广东	6	我是自己做饭的	7	I did my own cooking
250	2022-11-12 05:47:23	江苏	11	没有一个能熬的，5.48	12	No one can endure, at 5.48
251	2022-11-12 06:02:28	安徽	8	有没有可能 外卖� 也是预制菜（当然用的是价格更低的）	27	Is it possible that the takeout � is also a prefabricated dish (with lower prices, of course)
252	2022-11-12 07:09:38	广东	5302	作为厨房行业的我，外卖好吃与否、卫生干净与否都取决于操作人员个人技术经验与卫生而言！预制菜呢，卫生条件可达80%以上吧！味道与保存当然是离不开科技与狠活滴！不管外卖还是预制菜都不建议作为生存依赖，偶尔吃还行！[玫瑰][玫瑰][玫瑰]	116	As a kitchen industry, whether the takeout is delicious and clean depends on the operator's personal technical experience and hygiene! Prefabricated dishes, the sanitary conditions can reach more than 80%! Taste and preservation, of course, is inseparable from technology and vigorous drops! Whether takeout or prefabricated dishes are not recommended as a survival dependence, occasionally eat ok![…
253	2022-11-12 07:27:58	四川	5	预制菜是工厂生产，每道菜多少料都一致的，而餐厅呢，你天天去吃同一道菜，味道绝对有差距，预制菜全都是科技与狠活，如果外面舍得用料也会不错，你看预制菜的酸菜鱼人家用的黑鱼，那肯定么得比	90	Prefabricated dishes are produced in the factory, each dish has the same ingredients, and the restaurant, you eat the same dish every day, the taste is absolutely a gap, prefabricated dishes are all technology and hard work, if the outside willing to use materials will be good, you see prefabricated pickled cabbage fish people use black fish, it must be better
254	2022-11-12 07:30:45	河北	6	外卖说不定是更便宜的预制菜[看]	16	Takeaway might be a cheaper prefabricated dish [look]
255	2022-11-12 07:41:23	广东	9	有要卖预制菜的嫌疑[看]	12	There is a suspicion of selling prepared dishes [look]
256	2022-11-12 07:47:40	利比亚	200	作为一个预制菜从业人员，我来解释一下：即使外卖也是预制菜制作的，你也是拿刚做出来的预制菜和至少半小时前做出来的预制菜做比较；另外，预制菜的口味还原度对标是一般的厨师，但是外卖如果不是酒楼外卖，一般的外卖厨师也就是食堂大师傅水平；另外，你选的多数是生制预制菜（属于即烹型预制菜），口感相对会好一些，但是制作也麻烦了一些。想了解更多预制菜的事情，欢迎常来逛逛交流[偷笑][比心][比心][比心]	195	As a prepared dish practitioner, let me explain: even if the takeaway is made of prepared dishes, you also compare the freshly prepared dish with the one made at least half an hour ago; in addition, the taste reduction standard of the prepared dish is the general chef, but if the takeaway is not the restaurant, the general takeaway chef is the canteen master level; in addition, most of the dishes…
257	2022-11-12 07:50:32	福建	10	有没有可能外卖是更便宜的预制菜做成的[看]	21	Is it possible that takeout is made of cheaper predishes [see]
258	2022-11-12 08:19:55	山东	6	我孤陋寡闻了，第一次知道预制菜[捂脸]	19	I was ill-informed, the first time I knew prefabricated [face]
259	2022-11-12 08:28:01	广西	4	一个好吃不健康，一个不好吃不健康[看]	19	One is delicious or unhealthy, one is not delicious or unhealthy [look]
260	2022-11-12 08:28:29	河南	5	预制菜的潜台词，就是科技与狠活	15	The subtext of prefabricated dishes is technology and hard work
261	2022-11-12 08:29:01	山东	5	我选自己做[暗中观察]	11	I chose to do it myself [secretly observe]
262	2022-11-12 08:32:40	湖北	4	有没有一种可能，你点的外卖其实也是预制菜，只不过你买的就是那个价格的预制菜，外卖买到的是便宜的不好吃的垃圾预制菜	56	Is there a possibility that the takeout you order is also a prefabricated dish, but you buy the prefabricated dish at that price, and the takeout purchase is a cheap junk prefabricated dish
263	2022-11-12 08:51:28	湖北	10	外卖是有的商家在点餐的时候，直接把预制菜加热好、然后给用户发过去，预制菜做外卖发财后，成立了个公司、然后发明了预制菜。[泪奔]	63	Takeout is when some businesses directly heat the prefabricated dishes and then send them to users. After making takeout, they set up a company and then invented the prefabricated dishes.[Tears run]
264	2022-11-12 09:07:39	云南	6	预制菜的鱼是贵的鱼，外卖的鱼是龙利鱼，最便宜那种9块9能买两公斤。但总的来说预制菜肯定是没有现做的新鲜，也没有科技与狠活。但事情又转过来想，现在有好多很有名的连锁餐饮都用预制菜随便加工下就直接上桌了	99	The prepared fish is expensive fish, the takeaway fish is longli fish, the cheapest one of 9.9 yuan can buy 2 kg. But in general, prefabricated dishes are certainly not fresh, no technology and vigorous. But then again, there are many famous chain restaurants that are processed with prepared dishes and served directly
265	2022-11-12 09:11:51	广东	5	预制菜有食品检查	8	Pref-prepared dishes have food inspection
266	2022-11-12 09:12:52	江苏	4	看你们天天评论黑冰，点开看了还真有这个人[捂脸]竟然还是我们这里的人，听都没听过[看]	43	See you every day comment black ice, point open to see still really have this person [cover face] actually still us here, listen to have not heard [see]
267	2022-11-12 09:17:15	天津	184	白冰您好，我是您的粉丝，也算是食品的相关从业者吧，预制菜主要可以分为即食、即热、即烹、即配。这期视频里的这种预制菜肴都是即烹类型，会更好的还原菜品应用的口感，食材保鲜方面会应用一些合规的添加剂，但是一定都是在合理的剂量且保证对人体无害的。目前的一些外面采用的是价格更合适的料理包，味道会差很多，有良心一些的外卖会自己现场制作，那样的味道会好一些。	173	Hello, Bai Bing, I am your fan, is also a food related practitioners, prefabricated dishes can be mainly divided into instant eating, instant heat, instant cooking, and instant matching. In this video, the prefabricated dishes in this video are all cooked, which will better restore the taste of the dishes. Some compliant additives will be used in the preservation of the ingredients, but they must…
268	2022-11-12 09:22:13	湖南	6	有没有可能，外卖也有预制菜，区别是品牌不同味道不同[捂脸]	29	Is it possible, takeout also has prefabricated dishes, the difference is that different brands taste different [face cover]
269	2022-11-12 09:43:37	澳大利亚	6	有一说一，外卖酸菜鱼用的最便宜的巴萨鱼，预制菜用的黑鱼[抠鼻]	31	One example, the cheapest Barca fish for takeaway pickled fish, the black fish for prepared dishes [nose picking]
270	2022-11-12 09:52:46	浙江	4	黑科技加多了预制菜当然味道好保质期长！	19	Black technology adds more prefabricated dishes of course taste good long shelf life!
271	2022-11-12 09:54:57	海南	4	要咽下去的时候不要切换镜头阿	14	Don't switch the shots when you want to swallow it
272	2022-11-12 10:02:33	广东	14	不用怀疑，预制菜全是科技与狠活[看]	18	No doubt, prefabricated dishes are all technology and vigorous [look]
273	2022-11-12 10:05:37	山西	5	其实饭店里做的也都是科技，可能逼格牛逼的可能不用科技，但你点外卖他挺多菜都是有科技，还有很活，比如一个炸猪蹄，你知道他用的什么油？就每天炒菜他用的剩下的黑油，倒在一个桶里，然后做成预制菜的时候生猪蹄用那个黑油过一遍，做成菜的时候用油在炸一遍，这不是什么小饭店，一个粤菜饭店，不小也不高级	143	In fact, the restaurant is also technology, may not be forced to use technology, but you order takeout he has a lot of food are technology, there are very live, such as a fried pig's feet, do you know what oil he uses? Every day, he uses the remaining black oil for stir-fry, poured into a bucket, and then when the prefabricated dishes, the pig's feet are cooked with the black oil, and the oil is …
274	2022-11-12 10:09:11	陕西	4	我觉得外卖也是预制菜，只是可能比你买的预制菜更低端的预制菜	29	I think takeout is also prefabricated, just maybe a lower end than the one you buy
275	2022-11-12 10:14:40	河北	15	科技与狠活，你懂了吗？[发呆][发呆][发呆]	23	Technology and hard work, do you understand that?[daze] [daze] [daze]
276	2022-11-12 10:14:47	广东	9	你是在宣传预热菜吧[看]疫情期间，这个确实挺需要的	25	You're promoting the preheating bar [see] during the epidemic, this is really needed
277	2022-11-12 10:19:14	广东	32	有没有可能外卖是最便宜的预制菜做的[泪奔]	21	Is it possible that takeout is the cheapest predish [Tears]
278	2022-11-12 10:27:05	宁夏	4	好吃的东西不一定健康	10	Good food is not necessarily healthy
279	2022-11-12 10:27:29	四川	4	外卖估计用的比较差的预制菜[看]	16	Delivery is estimated to use relatively poor prepared dishes [look]
280	2022-11-12 10:27:57	浙江	6	外卖酸菜鱼是科技鱼片。不是新鲜的。	17	Takeaway pickled cabbage fish is a technology fish fillet. Not fresh.
281	2022-11-12 10:32:56	四川	6	我之前不知道在哪儿看的说法，做火锅的上市公司多，做中餐的上市的少，因为火锅不需要厨师，中餐需要，而且一个厨师的培养是很需要时间的，特别是特别是一些大厨，得需要10多20年的培养，预制菜这玩意儿出现不知道以后的厨师还会有多少	111	Before I don't know where to see, do hot pot of listed companies, do Chinese food listed less, because hot pot don't need chef, Chinese food, and the cultivation of a chef is very need time, especially some chefs, need more than 1020 years of cultivation, prefabricated dishes this thing don't know how many chef will be
282	2022-11-12 10:37:14	重庆	4	其实，只要你点外卖，吃的80都是预制菜	19	In fact, as long as you order takeout, the 80 dishes are prepared dishes
283	2022-11-12 10:54:48	广东	9	预制菜保质期只有2天的，买到好的就不是科技与狠活	24	The shelf life of prefabricated vegetables is only 2 days, buy good is not technology and hard work
284	2022-11-12 11:01:21	新疆	8	预制菜是一个团队精心设计的口味用料精确到克，外卖是一帮厨子（水平参差不齐）即兴发挥的，[看]选材，时间，心情等因素下产生的美食口味千差万别，所以预制菜就稳定和可复制来看完胜大部分外卖	91	Prefabricated dishes are carefully designed by a team to use precise ingredients, takeout is a group of chefs (uneven levels) improvised, [see] material selection, time, mood and other factors, so prefabricated dishes are stable and replicable to beat most takeout
285	2022-11-12 11:23:25	江苏	4	[看]你小子竟然结婚了	11	[Look] Your boy is getting married
286	2022-11-12 11:35:14	辽宁	4	先不说好吃不好吃！健康不健康！就说方便不方便预制菜就已经可以滚了！总结就是想要方便就点外卖！想要健康就自己做！外卖好吃不好吃也看饭店做的好吃不好吃每家都不一样！买预制菜回家还要加工一下省去了准备食材的一些步骤只能说人懒到一定程度才会买！	118	Whether it tastes good or not! Health is not healthy! Say convenient not convenient prefabricated dish already can roll! The summary is to order takeout for convenience! If you want to be healthy, do it by yourself! Take-out is delicious not delicious also see the restaurant do delicious not delicious each is different! Buying prefabricated dishes home and processing saves some of the ingredients…
287	2022-11-12 11:36:14	天津	4	有没有可能外卖是便宜的预制菜[抠鼻]	18	Is it possible that takeout is cheap prefabricated [nose picking]
288	2022-11-12 11:49:30	山东	9	价格相同的话，外卖用的预制菜肯定便宜很多[看]	23	At the same price, the prepared dishes used for takeout must be much cheaper [look]
289	2022-11-12 11:52:16	广东	16	其实预制菜那些“科技与狠活词语”都是调味料而已，味精、酱油、蚝油等等都不能直接用这些词[微笑]	47	In fact, the "technology and harsh words" are just seasonings, monosodium glutamate, soy sauce, oyster sauce and so on can not directly use these words [smile]
290	2022-11-12 12:01:31	浙江	4	外卖也是预制菜[捂脸]	11	Takeout is also prefabricated [face cover]
291	2022-11-12 12:15:52	山东	7	预制菜都是科技与狠活呀，当然好吃了[泪奔]	21	Prefabricated dishes are all technology and vigorous ah, of course, delicious [tears run]
292	2022-11-12 12:18:19	上海	4	我感觉我有做预制菜的功夫，我可以直接把这个菜做出来啦[泪奔]	30	I feel I have the time to make prefabricated dishes, I can directly make this dish [tears]
293	2022-11-12 12:21:08	山东	5	外卖鱼肉是冷冻鳕鱼，预制菜是黑鱼	16	Takeaway fish is frozen cod, prefabricated dishes is snakehead
294	2022-11-12 12:23:09	内蒙古	4	[看]商场里的餐馆基本都是预制菜[看]	19	[Look] Restaurants in the mall are mostly prepared dishes [look]
295	2022-11-12 12:26:06	湖北	40	外卖是更加便宜的预制菜[看]	14	Takeaway is the cheaper pre-prepared dishes [look]
296	2022-11-12 12:37:28	安徽	10	现在外卖十有八九也都是预制菜了，加热就能外送，甚至上次去沙县，点了一份红烧排骨，亲眼看到厨师从冰柜拿出来一份预制菜的排骨，都不避讳客人了[泪奔]	72	Now, nine times out of ten, the takeout is prepared dishes, which can be delivered outside. Even last time I went to Shaxian, I ordered a braised pork ribs and saw the chef taking out a portion of prepared pork ribs from the freezer, which did not avoid the guests [tears]
297	2022-11-12 12:37:47	云南	4	[泣不成声]我……其实……今天才知道还有一种东西叫做预制菜……！又学到新东西[泪奔]	42	[Srying] I... actually... only learned today that there is another thing called prefabricated...! Learn something new again [run in tears]
298	2022-11-12 12:41:51	广东	4	加了嫩肉粉	5	Add tender meat powder
299	2022-11-12 12:42:09	北京	4	有没有可能外卖用的也是预制菜[看]	17	Is it possible that the takeout is also prepared dishes [look]
300	2022-11-12 12:42:50	甘肃	4	预制菜的防腐剂不要太少	11	Don't have too few preservatives in prepared dishes
301	2022-11-12 12:43:33	北京	8	其实餐馆里点的菜也可能是预制菜，因为这样上菜速度更快，只有特别高级的餐厅才是现做的。	42	In fact, the dishes ordered in the restaurant may also be prepared, because it is served faster, and only particularly high-end restaurants are freshly made.
302	2022-11-12 12:44:04	广东	4	其实外卖也有很多科技与狠活，因为食品添加剂这个就避免不了[看]	31	In fact, takeout also has a lot of technology and hard work, because food additives this can not be avoided [look]
303	2022-11-12 12:44:44	江西	4	现在好多外卖也用预制菜	11	Preformed dishes are now also used for many takeaways
304	2022-11-12 12:45:06	四川	4	有没有可能外卖中也有预制菜呢[泪奔]	18	Is it possible that there are prefabricated dishes in the takeout [tears]
305	2022-11-12 12:45:54	安徽	6	？酸菜不是就是要腌一下吗？配料表很多也感觉也很正常啊[暗中观察]	32	? Isn't sauerkraut just to pickle? A lot of ingredients list also feel very normal ah [secretly observation]
306	2022-11-12 12:51:14	辽宁	4	是不是有科技和狠活的更好吃[流泪]	17	Is there technology and hard live better [tears]
307	2022-11-12 12:51:32	辽宁	4	什么叫预制菜？	7	What is a prefabricated dish?
308	2022-11-12 12:52:41	广东	4	不是不新鲜 是科技与狠活	12	Not not new is technology and hard work
309	2022-11-12 12:52:51	浙江	4	预制菜是黑鱼，外卖是巴沙鱼很便宜那种	18	Prefabricated dishes are blackfish, takeout is very cheap
310	2022-11-12 12:53:41	安徽	4	预制菜里大量的防腐剂[看]	13	plenty of preservatives in prepared dishes [look]
311	2022-11-12 12:58:31	河南	6	有没有可能外卖也是预制菜做的	14	Is it possible that the takeout is also made of prepared dishes
312	2022-11-12 12:58:31	河南	6	有没有可能外卖也是预制菜做的	14	Is it possible that the takeout is also made of prepared dishes
313	2022-11-12 13:03:17	海南	4	我说下，外卖很多单单一家外卖的东西不能一杆子打死，至于预制菜能不吃就坚决不吃	38	I said, a lot of takeout only a takeaway things can not be killed by a pole, as for prefabricated dishes can not eat do not eat
314	2022-11-12 13:05:17	江苏	9	看了一下，酸菜鱼配料表大多数都是正常的烹饪用的调料啊，一部分看不懂的也是类似酱油里的化合物，还有就是防腐剂和增稠剂啥的，也挺正常的，排行比较末尾，用量也很少，平常喝酸奶和零食里也一大堆的	93	Take a look, most of the ingredients list of pickled cabbage fish are normal cooking seasonings, part of the food can not understand is similar to soy sauce compounds, there are preservatives and thickening agents, also quite normal, ranking at the end of the comparison, the amount is very small, usually drink yogurt and snacks are also a lot of
315	2022-11-12 13:05:17	江苏	9	看了一下，酸菜鱼配料表大多数都是正常的烹饪用的调料啊，一部分看不懂的也是类似酱油里的化合物，还有就是防腐剂和增稠剂啥的，也挺正常的，排行比较末尾，用量也很少，平常喝酸奶和零食里也一大堆的	93	Take a look, most of the ingredients list of pickled cabbage fish are normal cooking seasonings, part of the food can not understand is similar to soy sauce compounds, there are preservatives and thickening agents, also quite normal, ranking at the end of the comparison, the amount is very small, usually drink yogurt and snacks are also a lot of
316	2022-11-12 13:11:42	江苏	6	《关于白冰29岁感觉还是23岁一样》	18	About White Ice 29 or 23
317	2022-11-12 13:23:59	河南	85	今天吃这么便宜啊[看]	11	Eat it so cheap today [look]
318	2022-11-12 13:35:29	山东	7	之所以看上去科技与狠活儿很多，是因为比如他用了酱油，那么配料表中不能写酱油，是需要把酱油含的东西写出来，蚝油也是需要把蚝油配料写出来，所以显得特别多，但是外卖，他也会用这些调料的[泪奔]	93	The reason why it seems to be a lot of technology and hard work, because, for example, he used soy sauce, then the ingredients list can not write soy sauce, is the need to write out the soy sauce, oyster sauce also needs to write out the oyster sauce ingredients, so it is very much, but takeout, he will also use these spices [tears]
319	2022-11-12 13:48:10	河北	4	我妈开心时做的饭那才更香，完胜所有菜系	19	When my mother was happy, it was more fragrant, beating all the cuisines
320	2022-11-12 13:54:22	贵州	12	预置菜肯定好吃啊，都是工厂技术人员调至出来的，外面全是个人搞，卫生条件和用料不是一个等级的，外卖也是用的科技，而且是那种差的科技，是我我选择预置菜	73	Previewed dishes must be delicious, are the factory technicians, outside are all personal, sanitary conditions and materials are not the same level, takeout is also using technology, and is the kind of poor technology, is I choose preset dishes
321	2022-11-12 13:56:19	广东	4	我听到一个笑话：酸菜鱼它能有什么黑科技[泪奔][泪奔]	27	I heard a joke: pickled cabbage fish it can have what black technology [tears] [tears]
322	2022-11-12 14:02:24	山东	5	预制菜标准还是比较高的，外卖纯看运气。科技与狠活都不少，毕竟预制菜需要保存运输，外卖原材料看商家。	49	The standard of prefabricated dishes is relatively high, takeout pure luck. Technology and hard are a lot of, after all, prefabricated dishes need to be preserved and transported, takeaway raw materials to see the business.
323	2022-11-12 14:09:39	内蒙古	15	预制菜肯定比传统外卖要好吃，因为多了很多添加剂	23	precast dishes are definitely better than traditional takeout because there are a lot of additives
324	2022-11-12 14:12:50	陕西	4	不是小孩子就[泪奔][泪奔]以毒攻毒 以毒养毒[泪奔][泪奔][泪奔]	35	Not a child on the [tears] [tears] to fight poison to poison to raise poison [tears] [tears] [tears]
325	2022-11-12 14:19:16	江苏	0	有没有可能外卖也是预制菜做的[呲牙]	18	Is it possible that the takeout is also made of prefabricated dishes [yi teeth]
326	2022-11-12 14:22:46	安徽	67	预制菜的崛起，必然会带来医疗产业[赞][赞][赞]正常的菜只会是本源之味。当一个菜烧的过分好吃时大家就该注意了。信不信你丢地上�都不吃，蚂蚁绕道[捂脸][捂脸]	80	The rise of prefabricated dishes will inevitably bring the medical industry [Zan] [Zan] [Zan] Normal dishes will only be the original flavor. When a dish is too delicious, we should pay attention to it. Believe it or not you lost the ground � do not eat, ants detour [face] [face]
327	2022-11-12 14:23:38	河南	2	主要是疫情期间的问题，预制菜	14	Mainly problems during the epidemic, prefabricated dishes
328	2022-11-12 14:24:34	湖北	1	偷偷告诉你，外卖也是预制菜，只是加了配菜而已。[看][看]	29	Tell you secretly, takeout is also a preformed dish, just with side dishes.[Look] [Look]
329	2022-11-12 14:41:48	山东	11	外卖不好吃，预菜不健康 他有科技与恨活呀[流泪][流泪]	28	Takeout is not good, pre-food is not healthy he has technology and hate to live ah [tears] [tears]
330	2022-11-12 15:04:03	湖南	4	科技与狠活完胜[捂脸][捂脸]	15	Technology and vigorous victory [face] [face]
331	2022-11-12 15:06:20	浙江	6	其实外卖也是科技与狠活，还是自己学做菜吧，我上班带2顿饭，不吃外卖身体更健康	38	In fact, takeout is also technology and hard work, or learn to cook by yourself, I take two meals to work, do not eat takeout, more healthy body
332	2022-11-12 15:10:16	四川	5	其实外卖是做好的预制菜[捂脸]	15	In fact, takeout is a good prepared dish [face cover]
333	2022-11-12 15:10:38	福建	6	其实差不多，外卖的也是预制菜	14	In fact, similar, the takeaway is also prefabricated dishes
334	2022-11-12 15:15:37	黑龙江	4	一个是黑鱼片一个是龙利鱼，肯定不一样啊	19	One is a black fish and the other is a dragon fish, which must be different
335	2022-11-12 15:18:21	山西	11	外卖一般用的是低价预制菜，比如一份十块的，再加自己的利润，加平台和配送费，卖二十。你用来对比的是高价预制菜，卖二十的。自己做没算成本。你觉得对比的是二十对二十，其实是十块对比二十。	90	Takeout is usually used with low-price prepared dishes, such as a 10 yuan, plus their own profits, plus the platform and delivery costs, sell 20. What you use to compare is high-priced prefabricated dishes for 20. Doing yourself does not calculate the cost. If you think the's twenty to twenty, it's ten versus twenty.
336	2022-11-12 15:21:07	广东	4	好吃的都是科技狠活	9	What is delicious is all about technology
337	2022-11-12 15:22:26	湖南	4	有没有可能你在给预制菜打广告	14	Is it possible that you are advertising the prepared dishes
338	2022-11-12 15:25:04	湖南	4	是不是订的最差口碑的外卖，屏幕里看着就没胃口啊[捂脸][捂脸]	31	Is not the worst order of takeout, the screen looked at no appetite ah [face] [face]
339	2022-11-12 15:27:15	湖北	10	很正常，预制菜的味道基本不会太差，因为每个配料都是定量，完全可以说就是按照书里面的几克的标准，但外卖的话，那就要看厨师的发挥了，而且还有外卖配送的时间，有的菜就是吃的时间，刚出锅的，还是过了一段时间的完全不同	104	Very normal, the taste of the basic not too bad, because each ingredient is quantitative, completely is according to the standard of the book of a few grams, but delivery, it depends on the chef, and delivery time, some food is to eat time, just out of the pot, or after a period of time is completely different
340	2022-11-12 15:36:23	新疆	5	讲道理，所有连锁都算是料理包。麦当劳肯德不都是把面包，鸡肉给你送过去，吃之前按要求加热一下么	46	Reasonable, all the chains are food bags. Don't McDonald's Kind send you bread and chicken, and heat it as required before eating
341	2022-11-12 15:40:26	上海	4	预制菜完胜那必是科技与狠活呀	14	Prefabricated dishes must be technological and hard-alive
342	2022-11-12 15:46:01	福建	4	刚做起来的菜都比较好吃，外买是打包久了，再加上没有放那些添加剂、香精类的调味。肯定比较不香[捂脸]这外卖越香的越不好懂人自然懂。鱼片变老了。那是因为打包久了闷在里面，再新鲜也会这样子[捂脸]叫外卖主要靠的是咸蛋差不多啊，口味适中，营养健康这一点最重要。	126	Just made up the dishes are more delicious, outside the buy is packaged for a long time, plus did not put those additives, flavor kind of seasoning. Definitely not sweet [face] this takeaway more fragrant the more bad understand people naturally understand. The fish slices are getting old. That is because the packaging for a long time stuffy in the inside, and then fresh it will be like this [fac…
343	2022-11-12 16:08:12	河南	4	科技与狠活[赞]完胜	10	Technology and vigorous [like] win
344	2022-11-12 16:12:19	浙江	4	有没有可能外卖是比较差的预制菜[看]	18	Is it possible that the takeout is a relatively poor prepared dish [look]
345	2022-11-12 16:12:47	广东	4	大家好，我是黑冰[呲牙]	12	Hello, I'm Black Ice [Yi]
346	2022-11-12 16:13:07	云南	4	外卖好像也是预制菜吧[捂脸]	14	Takeout also seems to be a prepared dish [face cover]
347	2022-11-12 16:13:10	广东	11	有没有发现预制菜做出来的菜和图片中的外观相似度接近90%[看]	31	Have you noticed that the appearance similarity of the prepared dishes and the picture is close to 90% [look]
348	2022-11-12 16:14:25	广东	4	冰哥，翻了你之前的视频，和现在的视频，对比了下，不仅是身材变了，最重要的一点是唇色变了，唇色能反应一个人的脾胃和肾的问题，按照你那样的吃法，大概是胃的问题，有空去看看中医吧，希望你能看到	93	Ice brother, turned over your previous video, and now the video, compared, not only is the figure changed, the most important point is the lip color changed, lip color can reflect a person's spleen and stomach and kidney problems, according to your way, probably the stomach problem, free to see the Chinese medicine, hope you can see
349	2022-11-12 16:19:40	上海	4	外卖貌似科技用的更猛，预制菜至少国家会监管！	22	Takeout seems to be more technology, prefabricated dishes will at least be regulated by the state!
350	2022-11-12 16:21:07	安徽	4	很多外卖就是预制菜直接热一下送出来的[泣不成声]	24	A lot of takeaways are just hot dishes [sobbing]
351	2022-11-12 16:36:03	湖北	4	相信我，要干净就自己买菜做吧，别偷懒了，餐饮这块只要不是做给自己吃的没几个会多用心的，敢吃就别多想了，反正真有钱的也没几个会吃这玩意	66	Believe me, to clean their own food to do it, don't be lazy, catering as long as it is not done to eat their few will be more careful, dare to eat don't think more, anyway, really rich few will eat this thing
352	2022-11-12 17:06:06	天津	4	预制菜里面的鱼片是正经浆好的黑鱼片，外卖里面的鱼片一般都是那种冷冻龙利鱼，真的还不如预制菜	45	The fish in the prepared dishes are the good black fish, and the fish in the takeaway are usually the kind of frozen Longli fish, which is really not as good as the prepared dishes
353	2022-11-12 17:11:32	浙江	4	预制菜其实很干净，远远比你们想像的干净的多，因为我去看过	28	The prepared dishes are actually very clean, much cleaner than you think, because I've seen them
354	2022-11-12 17:21:29	四川	7	预制菜是猪狗食，一半都是科技与狠活	17	precast vegetables are for pigs and dogs, half of which are technology and vigorous
355	2022-11-12 17:32:53	云南	8	怎么说呢，预制菜可能香料，添加剂那些东西比较多，先吃预制菜的再吃外卖的话，那些香精味就充斥在嘴里面，那个外卖就会觉得寡淡无味	62	How to say, the prefabricated dishes may be more spices and additives. If you eat the prefabricated dishes first and then eat the takeout, the flavor will be filled in your mouth, and the takeout will feel tasteless
356	2022-11-12 17:40:54	陕西	26100	有没有可能，外卖也是预制菜，而且是更便宜的预制菜	24	Is it possible that takeout is also prefabricated dishes, and it is cheaper prefabricated dishes
357	2022-11-12 17:48:26	广东	8	个人认为：第一，预制菜比外卖干净卫生。第二，新鲜做出来的预制菜肯定比料理包的外卖口味更佳。第三，预制菜新鲜做出来口感好，外卖做好加配送等待时间，口感肯定变差了。第四，预制菜相对来说可以自己改造，添加辅料，外卖不行。第五，预制菜得自己动手做还要另做主食，外卖就省事一些。比较懒就吃预制菜，更懒就吃外卖呗[泪奔]其实做预制菜也是一个简单练习厨艺的过程，还能学会很多菜系[呲牙]	186	In my opinion: first, prefabricated dishes are cleaner and more hygienic than takeout. Second, freshly prepared dishes certainly definitely better than the takeaway dishes. Third, the prepared dishes are fresh and taste good. With the delivery waiting time, the taste will definitely be worse. Fourth, prefabricated dishes can be transformed by themselves, adding accessories, takeout is not good. F…
358	2022-11-12 18:12:30	吉林	10	外卖也可能是预制菜做的呢[泪奔]	16	Takeout may also be made of prepared dishes [tears]
359	2022-11-12 18:21:51	湖北	16	有没有一种可能是你买的预制菜在预制菜里面算高规格的。而外卖的送来的是便宜料理包。正常盖饭料理包成本在1.75到9元左右	59	Is there a possibility that the prepared dishes you buy are of a high standard in the prepared dishes. The takeaway delivery is a cheap food package. The cost of the normal rice cooking bag is about 1.75 to 9 yuan
360	2022-11-12 18:24:04	海南	22	有没有一种可能 预制菜也分三六九等 [看] 你点的外卖可能属于最低档次加工给你的那种[看]	47	Is there a possibility that prefabricated dishes are also divided into three grades [see] the takeout you order may belong to the lowest grade processing to you [see]
361	2022-11-12 18:29:08	山东	12	省流：预制菜更好吃（除鱼香肉丝以外）	18	Save: prefabricated dishes are better (except fish-flavored shredded pork)
362	2022-11-12 18:33:24	江苏	8	满满的海克斯科技，吃了还想吃[比心]	18	Full of Hex technology, eat also want to eat [than the heart]
363	2022-11-12 19:12:00	广东	9	会不会外卖用的就是便宜的预制菜，冰哥自己买的是比较贵的那种	29	Will not take out is cheap prefabricated dishes, ice brother to buy is more expensive kind
364	2022-11-12 19:14:44	广东	17	预制菜给你多少钱？预制菜是不是相当于剩菜？	21	How much will you pay prefabricated dishes? Are the prepared dishes equivalent to leftovers?
365	2022-11-12 19:25:59	辽宁	1685	咱就是说有没有可能，你点的外卖是更便宜的预制菜？[泪奔]	28	Is it possible that the takeout you order is cheaper prefabrication?[Tears run]
366	2022-11-12 19:27:51	江西	10	预制菜是大公司在干净的厨房集中制作的，管理肯定更严格，只是有些质保期一年的预制菜防腐剂肯定更多！外卖的味道每家店的环境和厨艺都不一样，有些外卖更是脏乱差的小作坊，尤其是没有线下堂食区的外卖店，看都没人看的到，不敢点[暗中观察]	113	Prefabricated dishes are made by large companies in a clean kitchen, and the management must be more strict, but some one-year warranty period must have more preservatives! The environment and cooking skills of each store are different. Some takeout shops are more dirty and messy small workshops, especially the takeout shops without the offline dining area, where no one can see them and dare not …
367	2022-11-12 19:36:35	天津	8	没到懒死的地步，还是自己做吧…看不到的过程都不放心	25	Not to the point of lazy death, or do it yourself... not invisible process
368	2022-11-12 19:49:36	辽宁	16	外卖也不一定没有科技与狠活[泪奔]所以哪个好吃选哪个吧[流泪]	31	Takeout is not necessarily without technology and hard work [tears] so which delicious choose which bar [tears]
369	2022-11-12 19:53:27	浙江	5	冰哥怎么吃平常人吃的东西呢[捂脸]	17	How does Bing elder brother eat what ordinary people eat? [face cover]
370	2022-11-12 19:54:06	广东	6	外面不是刚出锅，而预制菜是刚出锅，所以味道肯定不一样。不管什么菜都是刚出锅好吃	39	It's not just out of the pan, and the prefabricated is just out, so it definitely tastes different. No matter what the dish is just taken out of the pot and it is delicious
371	2022-11-12 19:57:30	广东	7	所以，还是科技与狠活好吃点。为了大家都的喜欢，狠活必须多加点[呲牙]	34	So, or technology and hard work delicious point. For everyone's love, hard work must add more [yi teeth]
372	2022-11-12 20:15:56	浙江	6	白冰结不结婚和我没关系啊，我是来看干饭的呀 [舔屏]	26	White ice knot is not married and I have nothing to do, I am to see dry rice ah [lick screen]
373	2022-11-12 20:29:55	吉林	9	预制菜：有保鲜剂，全是科技与狠活。还要自己制作，要刷锅洗碗。外卖：不卫生不健康油腻。为什么不自己做，经济实惠 干净健康。[灵机一动]	66	Prefabricated dishes: there is a preservative, all is technology and vigorous. Make it yourself and wash the dishes. Takeout: unhygienic, not healthy and greasy. Why not do it yourself, be economical, clean and healthy.[suddenly have a brain wave]
374	2022-11-12 20:37:11	江西	8	预制菜保质期一年，外卖保质期一天，所以疫情期间自己做菜！	28	The shelf life of prefabricated dishes is one year, and the shelf life of takeout is one day, so you cook by yourself during the epidemic!
375	2022-11-12 20:55:40	四川	69	有没有一种可能，我说的可能啊，你点的外卖也是预制菜，只是商家进货价低，然后热一下价格就调上去了，当外卖出售了[暗中观察][暗中观察][暗中观察][暗中观察]	78	Is there a possibility, I said the possibility ah, you order the takeout is also prefabricated dishes, but the business purchase price is low, and then the hot price is adjusted up, when the takeout sold [secret observation] [secret observation] [secret observation] [secret observation]
376	2022-11-12 21:11:38	浙江	8	我做过外卖的，真的最好别点[泪奔]	17	I did takeout, really better don't point [tears]
377	2022-11-12 21:21:58	贵州	7	外卖的酸菜鱼里面是巴沙鱼，预制菜里面是黑鱼片。	23	Inside the takeaway pickled fish is the fish fish and inside the prepared dish is the black fish.
378	2022-11-12 21:40:54	天津	5	那个预制菜鱼片是黑鱼，外卖鱼片是巴沙鱼，黑鱼比巴沙鱼贵多了当然量会少	34	That prefabricated fish is a black fish, the takeaway fish is basa fish, black fish is more expensive than basa fish, of course the quantity will be less
379	2022-11-12 21:42:46	天津	10	其实我觉得可比性不是很强，外卖一部分也是预制菜，品牌不一样味道不一样。另一部分是外卖店老板现做的，再好吃的菜盖上盖子闷一小时送来也不怎么好吃了，你买的预制菜再怎样也是现做出来的口感能好很多。价格问题，外卖平台要抽商家佣金，算上配送费一共抽走25-30%左右，所以外卖贵一些的话很正常	141	In fact, I think the comparability is not very strong, part of the takeaway is also prefabricated dishes, different brand taste different. The other part is made by the takeout owner. However, the delicious dishes are covered with the lid, which is not very delicious. No matter the prepared dishes you buy, the prepared dishes can be much better. In terms of price, the takeout platform has to take…
380	2022-11-12 21:58:37	天津	9	白总，信我的，我是送外卖的，外卖真的不光有科技，那环境，有的我们都不进屋取[捂脸]下不去眼[呲牙]	49	Bai total, believe me, I am a delivery, takeout really not only technology, the environment, some we do not enter the house to take [face] not under the eye [yi teeth]
381	2022-11-12 22:31:13	广东	6	预制菜全部都是科技与狠活，不然放那么久都不坏，全是用于尸体防腐剂啥的。	35	precast dishes are all technology and hard, otherwise they will not be bad for so long, all for antiseptics.
382	2022-11-12 22:39:17	上海	10	预制菜是给不会做饭的人的，会做饭的自己去买点菜自己做也没啥问题，懒的人也不会买预制菜自己加热[看]	49	Prefabricated dishes are for people who can't cook. There is no problem to cook some dishes by themselves, and lazy people don't buy prefabricated dishes and heat them by themselves [look]
383	2022-11-12 22:44:47	广东	5	预制菜全是科技与狠活，外卖的做菜环境脏乱差， 两个都差不多，吃的不放心	36	Prefabricated dishes are full of technology and vitality. The cooking environment of takeout is dirty and messy, and both are similar, so they are not assured
384	2022-11-12 22:54:31	浙江	7	低情商:隔夜菜高智商:预制菜	14	High IQ: prefabricated dishes
385	2022-11-12 23:17:45	河南	6	这个，实话告诉你，价位相同的话外卖不一定有预制菜干净卫生，大厂的预制菜至少卫生是一定保证了的	46	This, to tell you the truth, if the same price is the same, takeout does not necessarily have prefabricated dishes clean and hygienic, at least the hygiene of prefabricated dishes is certainly guaranteed
386	2022-11-12 23:54:42	甘肃	6	自己买肉在家做的火腿永远没有超市买的好吃，因为添加剂改变了人们的口味。大佬们已经不满足卖添加剂了	48	The ham made at home is never as good as the supermarket, because the additives change people's taste. The big guys are no longer satisfied with selling additives
387	2022-11-13 00:15:23	河北	21	笑死 预制菜是黑鱼 外卖是龙利鱼 它俩成本差多了	29	The ast dish is black fish, takeout is dragon fish its cost is much different
388	2022-11-13 00:15:23	河北	21	笑死 预制菜是黑鱼 外卖是龙利鱼 它俩成本差多了	29	The ast dish is black fish, takeout is dragon fish its cost is much different
389	2022-11-13 01:17:25	湖南	9	评论区让我知道预制菜这个蛋糕有多大，水军都请这么多[尬笑]	29	The comments section let me know how big the cake is, and the water army asked so much [laugh]
390	2022-11-13 10:28:45	内蒙古	5	追求健康就都别选，预制菜优点是大厂制作口味和卫生可以保证，但是添加剂肯定有，外卖添加剂少点，但是卫生和口味无法保证，就是取舍呗，都吃这玩意了，我觉得合法添加的预制菜比外卖不一定合规添加安全点吧	96	The advantages of prefabricated dishes are that the taste and hygiene can be guaranteed, but there are fewer additives, but hygiene and taste cannot be guaranteed
391	2022-11-13 10:42:08	山东	9	预制菜有国家监管，外卖全靠厨师和老板的良心，至于科技和狠活，谁也别笑话谁，都一样	40	precast dishes are regulated by the state, and takeout depends on the conscience of the chef and the boss. As for technology and vitality, no one should laugh at anyone, all the same
392	2022-11-13 11:50:50	河北	9	外卖是更便宜的预制菜，他挣的是差价[看]	20	Takeout is cheaper prefabricated, he makes the difference [look]
393	2022-11-13 13:19:04	上海	8	这么说吧，外卖的酸菜鱼是巴沙鱼，预制菜的鱼是黑鱼，两者成本差不少[捂脸]	36	Let's just say, the takeaway pickled cabbage fish is basa fish, the prepared fish is black fish, the cost of the two is quite different [face cover]
394	2022-11-13 13:46:11	云南	5	那个酸菜鱼好像鱼肉片不一样吧，黑鱼片本来就属于比较贵的口感也更好，外卖的那个鱼片看着是巴沙鱼片，比不上黑鱼片的味道也是自然	61	The pickled cabbage fish seems to have different fish slices. The black fish fillet is more expensive and the taste is better. The takeaway fish fillet looks like basa fish fillet, which is not as natural as the taste of the black fish fillet
395	2022-11-13 13:47:09	四川	14	预制菜虽然口味不能达到最高的标准，但是起码可以达到中上，因为标准化流程化可以让口味很稳定，饭店全凭个人发挥，每次去吃味道都会有一些差异	67	Although the taste of prefabricated dishes can not reach the highest standard, but it can at least reach the upper middle, because the standardized process can make the taste very stable, the restaurant all depends on personal play, every time to eat the taste will have some differences
396	2022-11-13 15:16:19	上海	5	白冰哥[流泪]这两个不一样，鱼片不同，黑鱼就是薄薄的，你那个是巴沙鱼[流泪]	38	White ice elder brother [tears] these two are different, fish fillet is different, black fish is thin, you that is basa fish [tears]
397	2022-11-13 15:16:19	上海	5	白冰哥[流泪]这两个不一样，鱼片不同，黑鱼就是薄薄的，你那个是巴沙鱼[流泪]	38	White ice elder brother [tears] these two are different, fish fillet is different, black fish is thin, you that is basa fish [tears]
398	2022-11-13 17:03:00	广东	6	不知道为什么，听完广告后，感觉后面的像是对嘴型说话[看]	28	I don't know why, after listening to the advertisement, the back is like to talk to the mouth [look]
399	2022-11-13 19:02:51	广东	8	看到了吗？是消费者选择了科技与狠活[流泪]市场就是这样，有需才有供[流泪]消费者的前置选择如果是低廉和味美，那么市场一定是充斥着科技与狠活[流泪]	73	See? Is the consumer choice of science and technology and hard work [tears] market is such, there is a need for [tears] consumers' front choice if it is cheap and delicious, then the market must be full of technology and hard work [tears]
400	2022-11-13 20:27:24	湖南	9	我在预制菜厂上班，建议少吃	13	I work in a prefabricated factory and suggest eating less
401	2022-11-13 21:42:51	河北	8	通过这个视频大家明白了吗？为什么各种各样的添加剂？那是我们这代人选择的就是符合自己口味和欣赏的东西，苹果为什么全红？黄瓜为什么都是直的？菜肉为什么香嫩？这都是我们自己选择的，不这样你真不吃呀，对吧	98	Do you understand from this video? Why are there all kinds of additives? That's what our generation chose to suit their own taste and appreciation. Why are the apples all red? Why are the cucumbers all straight? Why is the vegetable meat so tender? It's all our own choice, not so you really don't eat it, right
402	2022-11-13 21:52:28	湖南	10	小时候不懂事，总嫌父母做的菜不好吃，总想着点外卖。长大后才明白原来不用吃外卖才是件幸福的事[流泪][流泪][流泪]	57	When I was a child, I was not sensible, always think my parents are not delicious, always want to order takeout. When I grew up, I realized that not having to eat takeout was a happy thing [tears] [tears] [tears]
403	2022-11-13 22:03:57	贵州	9	内行人给你们说 预制菜更真材实料 调味更好 但是价格更贵 就拿视频里的酸菜鱼来说 预制菜用的是黑鱼片 而外卖用的基本就是龙利鱼或者巴沙鱼 而且是冰冻的 所以口感赶不上预制菜 但是各有各的好 外卖直接就可以吃 而预制菜需要加工	113	Insiders say to you, prefabricated food more real material, seasoning better, but the price is more expensive, take the pickled fish in the video, prefabricated dish is black fish, and delivery with basic is dragon fish or fish, and is frozen, so the taste catch prefabricated dishes, but each have each good, take-away can eat directly, and prefabricated dishes need processing
404	2022-11-14 01:01:54	浙江	2	外卖也是预制菜！有个叫料理包的了解一下？[赞][赞]	26	Takeout is also prefabricated! Have a food bag to know?[Zam] [Zam]
405	2022-11-14 02:07:08	IP未知	6	预制菜大多都要比外卖好吃，毕竟有很多科技与狠活，外卖有些店卫生不达标，看大家怎么想了，外卖被平台抽23%个点，就是10元平台拿2.3元，所以外卖相对预制菜要比要贵一点	83	Most of the prefabricated dishes are more delicious than takeout. After all, there are a lot of technology and vitality. Some takeout stores are not up to the standard. Depending on what people think, takeout takes 23% of the points
406	2022-11-14 18:07:13	江西	6	有没有一种可能有些外卖就是便宜的预制菜[看]	22	Is there a possibility that some takeaways are cheap prefabricated dishes [look]
407	2022-11-14 22:12:03	湖南	9	预制菜是有明细的黑暗料理，外卖是没有明细的黑暗料理。[呲牙]	30	Prefabricated dishes are dark with details, and takeout is dark without details.[Yi tooth]
408	2022-11-16 20:27:41	浙江	7	满满的苯甲酸钠和山梨酸钾[捂脸]	16	Full of sodium benzoate and potassium sorbate [face cover]
409	2022-11-17 22:59:39	河北	7	讲真，预制菜其实就是，中餐连锁店为了保证所有门店的菜品口味统一，然后自己弄了个加工厂，加工预制部分产品，保证各个门店口味统一[灵机一动]	68	To tell the truth, the prefabricated dishes are actually, in order to ensure the unified taste of dishes in all stores, the Chinese food chain stores then made a processing plant to process part of the prefabricated products to ensure the unified taste of each store [idea]
410	2022-11-18 20:12:09	浙江	6	酸菜鱼一个是巴沙鱼一个是黑鱼吧[尬笑]	19	Pickled cabbage fish is asha fish and the other is black fish [smile]
411	2022-11-18 20:27:34	天津	6	预制菜酸菜鱼是黑鱼片，外卖是巴沙鱼，口感当然不一样	25	Preformed pickled fish is black fish, takeaway is basa fish, of course the taste is different
412	2022-11-18 21:01:01	甘肃	8	大人也不建议吃啊，大人吃进去还是毒素残留在体内，然后就是死的快	31	Adults also do not recommend to eat ah, adults eat in or toxin residue in the body, and then is dead fast
413	2022-11-18 23:17:13	四川	9	预制菜的配料都是专业生产出来的，口味统一，做出来又嫩又香	28	The ingredients of prepared dishes are professionally produced, with uniform taste, and tender and fragrant
414	2022-12-01 23:12:51	四川	3031	我煮的毛血旺比这好吃一百倍，色香味俱全[呲牙][呲牙][呲牙][呲牙]	35	I cook hair and blood than this delicious one hundred times, color, smell and taste [yi teeth] [yi teeth] [yi teeth] [yi teeth]
415	2022-12-02 12:27:50	辽宁	16	外卖只是没写而已，用的调料科技不一定比预制菜少，而且预制菜生产线出来的有严格的食品安全级，外卖全看店家心情[泪奔]配料表能这么写出来不是挺好吗，起码人家敢放出来就说明没啥问题问心无愧	91	Takeout is just not written, the seasoning technology is not necessarily less than the prefabricated dishes, and the prefabricated food production line out of the strict food safety level, takeout all depends on the store mood [tears] ingredients list can write so is not good, at least people dare to put out that there is no problem with a clear conscience
416	2022-12-10 20:59:12	江西	73	有没有一种可能性[看]你点的外卖……其实也是预制菜[泪奔]	29	Is there a possibility [see] the takeaway you ordered... actually prefabricated [tears]
417	2022-12-18 20:48:26	广西	6	看了半天忘记开WiFi[尬笑]	15	Watching for a long time forget to open WiFi [awkward smile]
418	2023-01-05 11:59:00	湖北	5	《酸菜鱼能有什么黑科技》《三行配料两行科技》[泪奔][泪奔][泪奔]	34	"What pickled cabbage fish can have black technology" "three lines of ingredients two lines of technology" [tears] [tears] [tears]
419	2023-02-01 17:55:08	浙江	165	要想不吃预制菜，只能回村里自己做。	17	If you want to eat prefabricated dishes, you have to go back to the village to make them yourself.
420	2023-02-01 17:55:08	浙江	165	要想不吃预制菜，只能回村里自己做。	17	If you want to eat prefabricated dishes, you have to go back to the village to make them yourself.
421	2023-07-31 13:55:38	黑龙江	22	你我本无缘，全靠最新二十条[看]	16	You and I have missed this, all by the latest 20 [look]
422	2023-08-02 11:11:21	山东	10	多吃有效防止人口老龄化[666]	16	Eating more effectively prevents population aging [666]
423	2023-09-02 01:24:33	四川	12	作为餐饮人！还是建议大家，没事多学习。自己做些吃，不要偷懒。	30	As a catering person! Still suggest everyone, have nothing to learn more. Make your own food and don't be lazy.
424	2023-09-05 20:10:39	新疆	5	我看到的是增香剂，防腐剂，提亮剂，增稠剂等等各种添加剂[捂脸]看到这些我是一点食欲都没有[泣不成声]	50	What I see is enhancer, preservatives, brightening agent, thickener and other additives [face cover] see these I have no appetite [sobbing]
425	2023-09-06 13:12:27	浙江	28	有没有一种可能，外卖也是预制菜	15	Is there a possibility that takeout is also a prefabricated dish
426	2023-09-09 23:45:27	贵州	5	我一年有340天都是自己做，亲手做，孩子走读，不吃学校的，坚决不吃	33	I have 340 days a year to do, do by hand, children day study, do not eat school, resolutely do not eat
427	2023-09-17 11:44:32	浙江	7	哥，我们关心的是健康，能不能呼吁一下，想吃的自己买就是了，但不要进校园[泪奔]	39	Brother, we care about health, can you appeal, want to eat their own buy is, but don't enter the campus [tears]
428	2023-09-17 14:35:22	河南	430	为什么我们公司做预制菜的，带厨师一共才100多号人，但是我们有食堂有阿姨专门做饭[捂脸][捂脸][捂脸]讽刺不	55	Why our company do prefabricated dishes, with a total of more than 100 people, but we have a canteen aunt special cooking [face] [face] [face] sarcasm
429	2023-09-21 10:56:04	海南	8	正常的菜一天会变质 我说完了	14	Normal dishes go bad one day and I finished
430	2023-09-21 13:00:46	广东	144	预制菜只要不进学校就是好的企业，流通市场我们可以做选择[比心]	31	As long as not into the school is a good enterprise, we can make a choice of circulation market [heart]
431	2023-09-21 13:00:46	广东	144	预制菜只要不进学校就是好的企业，流通市场我们可以做选择[比心]	31	As long as not into the school is a good enterprise, we can make a choice of circulation market [heart]
432	2023-09-25 07:21:26	甘肃	0	预制菜主要是有效期问题，时间长放了很多害人的东西。	25	Prefabricated dishes are mainly the validity of validity, a lot of harmful things.
433	2023-10-06 21:43:53	广东	35	还是自己做的好[呲牙]	11	Or do their own good [yi teeth]
434	2023-10-13 20:53:35	四川	10	压根没有看它吞下去、吞的都是外卖	16	I didn't see it swallow, eat takeout
435	2023-11-24 21:56:14	浙江	10	一个喜欢做菜的人从来不点外卖[捂脸]	18	A person who likes cooking never orders takeout [face cover]
436	2023-12-09 22:29:09	广东	7	等我家里来客人了我就去买预制菜，完全没压力[灵机一动]	27	When I come to the house, I will go to buy prefabricated dishes, no pressure [inspiration]
437	2023-12-09 23:26:38	广东	7	还是自己做吧，至少健康	11	Do it yourself, or at least be healthy
438	2023-12-13 12:48:06	浙江	9	刚点的外卖[呲牙]	9	Just ordered takeout [teeth]
439	2024-01-11 21:33:53	重庆	9	这叫宫保鸡丁？宫保鸡丁是什么味型我怕做这菜的大师傅都不知道！	30	Is this called kung Pao chicken diced? Gong Bao chicken is what flavor type I am afraid of the master who do this dish do not know!
440	2024-01-20 20:59:57	广西	6	做为网红，不应该为预制菜打广告，虽然外卖也不健康，可以想想，这种东西全面推广的话，小孩还能有健康？	49	As web celebrity, should not advertise for prefabricated dishes, although takeout is not healthy, can think, this kind of thing is fully promoted, children can still have healthy?
441	2024-01-22 08:58:53	辽宁	5	想想看病的成本，生病的痛苦。我选择学做菜	20	Think about the cost of seeing a doctor, or the pain of getting sick. I choose to learn how to cook
442	2024-01-25 17:56:45	重庆	5	这个是不是你[捂脸]	10	This is not you [cover your face]
443	2024-02-25 16:37:17	贵州	1	[赞]	3	[help]
444	2024-02-25 23:12:31	河北	1	[色]	3	[colour]
445	2024-02-26 00:14:12	辽宁	1	你后边那个熊在哪买的，多少钱？	15	Where did the bear behind you buy it? How much was it?
446	2024-02-26 09:18:43	韩国	1	[打脸][赞][赞]	10	[Face slap] [like] [like]
447	2024-02-26 09:59:15	山西	1	你点的外卖没选对卖家[尬笑]	14	You didn't choose the right seller [ga laughs]
448	2024-02-26 11:03:35	浙江	2	我是二种都不要吃的，我一定要自己买新鲜的菜在家里做，就算味道不是那么好，至少我吃的健康	43	I don't eat either, I must buy fresh dishes to do at home, even if the taste is not so good, at least I eat healthy
449	2024-02-26 11:25:33	河南	1	把前面有没有可能去掉，肯定一点	15	Is it possible to remove the front, certainly a little bit
450	2024-02-26 14:55:37	广西	1	都一样毒，我不吃	8	It's all just as poisonous. I won't eat it
451	2024-02-26 15:56:22	山东	1	[看][看][看]	9	[See] [see] [see]
452	2024-02-26 16:55:02	江苏	1	[666][666][666]	15	[666][666][666]
453	2024-02-26 19:25:34	湖北	1	[屎][屎][屎][屎][屎][屎]	18	[Shit] [shit] [shit] [shit] [shit] [shit] [shit]
454	2024-02-26 21:03:33	安徽	1	一份菜能放个把月不止，能吃么	14	A dish can be put for more than a month, can you eat it
455	2024-02-26 22:03:55	广东	1	为啥你冰哥你上海那边物价比我这个小县城的还有便宜水果除外	28	Why you ice brother you Shanghai there prices than my this small county still have cheap fruit except
456	2024-02-27 20:12:34	河南	1	自己做最好[比心]	9	Do your best [heart]
457	2024-02-28 11:25:00	山东	1	好吃就行。	5	It's delicious.
458	2024-02-28 12:35:13	山西	0	花生变绿豆[捂脸]	9	Peanuts into mung beans [face]
459	2024-02-28 15:29:42	海南	0	[赞][赞][赞]	9	[Like] [like] [like]
460	2024-02-28 15:29:44	海南	0	[玫瑰][玫瑰][玫瑰]	12	[Rose] [Rose] [Rose]
461	2024-02-28 15:29:46	海南	0	[捂脸][捂脸][捂脸]	12	[Face cover] [Face cover] [Face cover]
462	2024-02-28 15:29:48	海南	0	[666][666][666]	15	[666][666][666]
463	2024-02-28 19:52:10	河南	0	这不是还是用时间吗	9	Isn't it still in the time
464	2024-02-28 20:22:59	浙江	1	你这是半自动	6	You're semi-automatic
465	2024-02-28 22:03:10	黑龙江	0	[玫瑰][玫瑰][玫瑰]	12	[Rose] [Rose] [Rose]
466	2024-02-29 16:27:05	四川	0	我选自己做。	6	I choose to do it myself.
467	2024-02-29 22:20:56	内蒙古	0	适用于军用或者户外	9	Suitable for military or outdoor use
468	2024-03-02 15:34:06	广东	0	我自己做	4	I do it myself
469	2024-03-02 15:49:15	重庆	0	我选择自己做饭	7	I chose to cook for myself
470	2024-03-02 19:07:22	新疆	0	[玫瑰][玫瑰][玫瑰]	12	[Rose] [Rose] [Rose]
471	2024-03-02 20:05:25	四川	0	[吐彩虹][吐彩虹][吐彩虹]	15	[With rainbow] [with rainbow] [with rainbow]
472	2024-03-02 20:37:56	湖北	0	[666][666][666]	15	[666][666][666]
473	2024-03-03 02:56:01	山东	0	@zzhhhhhhh 来看白冰吃饭	17	@zzhhhhhhh Come to see White Bing eat
474	2024-03-03 03:39:13	湖南	0	那个不是鱼香肉丝，是不好吃还是好吃啊？	19	Is that not fish flavor meat, is it not delicious or delicious?
475	2024-03-03 14:04:32	贵州	0	[看][看][看][看][看]	15	[See] [see] [see] [see] [see]
476	2024-03-03 19:00:18	广东	0	自己做面包，做薯片，做饼干会更好吃	17	Make your own bread, chips, and cookies
477	2024-03-03 19:29:59	天津	0	宫保鸡丁外卖版就像剩下的一样，你点的五块五的外卖么	25	The Kung Pao Chicken takeaway version is like the rest, do you order a 5.50 takeaway
478	2024-03-03 22:04:07	广东	0	[赞][赞][赞]	9	[Like] [like] [like]
479	2024-03-04 06:26:22	广东	0	那是你觉得[捂脸]都点的啥外卖	15	That's what you think [face] order
480	2024-03-04 13:19:23	辽宁	0	自己做不香嘛	6	It's not good for yourself
481	2024-03-04 13:24:36	四川	0	外卖科技更多，有的店卫生惨不忍睹[捂脸][捂脸][捂脸]上厕所不洗手，掉地上捡起来都算是卫生的了[捂脸]恐怖的是鼻涕口水[捂脸][捂脸][捂脸]点外卖还的点自己去店里吃过的店点餐，最多就是贵点，虽然有的店后厨也是预制菜料理包，但是至少卫生可以保障	123	Take-out technology more, some store health miserable [wu face] [wu face] [wu face] don't wash their hands, the toilet to pick up is health [wu face] terror is nose saliva [wu face] [wu face] [wu face] point face also point to the store to eat store order, the most is your point, although some store kitchen is prefabricated food package, but at least health can guarantee
482	2024-03-05 02:37:32	河南	0	变成仙女吧v想吃呢dvz	12	Become a fairy v want to eat it dvz
483	2024-03-05 06:59:26	安徽	0	打人了	3	Shot
484	2024-03-05 15:52:37	山西	0	[色][色][色]	9	[Color] [Color] [Color]
485	2024-03-05 17:20:04	山东	0	[呲牙][呲牙][呲牙]	12	[Bills] [ared teeth] [ared teeth]
486	2024-03-05 17:24:53	山西	0	和自热火锅一个道理吧！	11	And self-heating hot pot a truth!
487	2024-03-05 19:14:58	贵州	0	[流泪][流泪][流泪]	12	[Tears] [tears] [tears]
488	2024-03-05 19:45:45	山东	0	1⃣️……	5	1⃣️……
489	2024-03-06 08:04:54	四川	0	吃了一张化学周期表[白眼]	13	Eat a chemical periodic table [white ye]
490	2024-03-06 12:38:50	云南	0	绿色食品才是美味	8	Green food is delicious
491	2024-03-06 21:54:54	江西	0	老板不可能亏本卖的	9	The boss can't sell it at a loss
492	2024-03-07 04:53:58	江西	1	@你要早睡 @毛茸茸的猫会掉毛 @胖小鱼 @^ω^ @萬萬捌 @霜ç @茶茶� @Cui ^ @SadWitDaStreet @噜啦噜啦哈 @小飞侠. @脑壳有包 @LLLL. @记得加辣！特辣！ @超级无敌360度无死角大帅哥 少点吃[看]	121	@ You have to go to bed early @ furry cat will lose hair @ fat fish @ ^ω^ @ ten million @ cream @ c @ tea � @Cui ^ @SadWitDaStreet @ Lulu la ha @ Peter Pan.@ Brain has a bag @LLLL.@ Remember to add spicy! Hot!@ Super invincible 360 degrees no dead corner big handsome boy eat less [look]
493	2024-03-07 09:30:26	山东	0	我选我自己做	6	I choose me to do it myself
494	2024-03-07 11:33:09	安徽	0	[赞][赞][赞]	9	[Like] [like] [like]
495	2024-03-07 11:33:49	安徽	0	[666][666][666]	15	[666][666][666]
496	2024-03-07 11:49:46	天津	0	[送心][送心][送心]	12	[Heart delivery] [heart delivery] [heart delivery]
497	2024-03-07 19:29:34	广西	0	看起来很不错，我也好想吃啊！	14	Loolooks good, I want to eat it!
498	2024-03-08 00:26:26	广东	0	做预热菜，吐口水应该不可能，因为有监控，小作坊外卖心情不好就会吐口水[泪奔]	38	Do preheating dishes, spit should be impossible, because there is monitoring, small workshop takeaway is in a bad mood will spit [tears]
499	2024-03-08 02:49:33	广东	0	[玫瑰][玫瑰][玫瑰]	12	[Rose] [Rose] [Rose]
500	2024-03-08 23:29:44	江苏	0	基本都是	4	It's basically
501	2024-03-09 07:31:54	内蒙古	0	好吃吗	3	Is it delicious
502	2024-03-09 09:02:21	山西	0	为什么我23年3月份才刷到这条视屏[捂脸]	21	Why did I just get this video screen in March of'23 [face cover]
503	2024-03-09 12:31:11	云南	0	看着都没味道	6	It didn't taste good
504	2024-03-09 19:59:43	上海	0	我家基本上是自己做饭吃	11	My family basically cooks the food for myself
505	2024-03-10 10:31:36	吉林	0	这都是给不做饭一代准备的[赞][赞][赞][赞][赞][赞]	30	This is all for the not cooking generation [like] [like] [like] [like] [like] [like]
506	2024-03-10 10:35:55	云南	0	[赞][赞][赞]	9	[Like] [like] [like]
507	2024-03-10 10:36:03	云南	0	[666][666][666]	15	[666][666][666]
508	2024-03-10 20:24:25	陕西	0	我想饿死[捂脸]	8	I want to starve to death [with my face cover]
509	2024-03-10 20:49:36	上海	0	@七月与迁就 [惊恐]	11	@ July and accommodation [terrified]
510	2024-03-11 01:27:16	河南	0	[左上][左上][左上]	12	[Upper left] [Upper left] [Upper left]
511	2024-03-11 02:01:12	上海	0	看来以后厨子的工作要被打压了[思考]哈哈哈	21	It seems that the cook's job will be suppressed [thinking] lol
512	2024-03-11 23:04:21	重庆	0	在哪里买的	5	Where did you buy it
513	2024-03-12 15:56:42	甘肃	0	[赞][赞][赞][赞][赞][赞][赞][赞][赞]	27	[Like] [like] [like] [like] [like] [like] [like] [like] [like]
514	2024-03-13 00:19:40	浙江	0	一个巴沙鱼 一个黑鱼片[捂脸]	15	A fish fish a black fish [face]
515	2024-03-13 08:21:57	上海	0	[尬笑][尬笑][尬笑]	12	[Full smile] [full smile] [full smile]
516	2024-03-14 02:42:03	江苏	0	[捂脸][捂脸][捂脸]	12	[Face cover] [Face cover] [Face cover]
517	2024-03-14 20:32:43	江苏	0	[抱抱你][抱抱你][抱抱你][抱抱你][抱抱你][抱抱你]	30	[Hug you] [hug you] [hug you] [hug you] [hug you] [hug you]
518	2024-03-15 01:04:53	黑龙江	0	那个是毛肚	5	That's MAO belly
519	2024-03-15 20:46:47	河南	0	315来了	5	315 Here comes
520	2024-03-15 22:06:27	天津	1	阜阳梅菜扣肉	6	Fuyang plum dish buckle meat
521	2024-03-15 22:08:11	河北	1	来自2024年3.15。梅菜扣肉[敲木鱼][敲木鱼][敲木鱼]	31	From the year 3.15 in 2024. [Woodfish] [wooden fish] [wooden fish]
522	2024-03-15 22:18:16	四川	1	我选择自己做！！！！	10	I choose to do it by myself!!!!!!!!!!!!!
523	2024-03-15 22:31:42	内蒙古	5	看了315才发现冰哥吃的是梅菜扣肉是淋巴肉[晕][晕][晕]	30	See 315 only to find that ice brother eat is plum vegetable braised meat is lymphatic meat [halo] [halo] [halo]
524	2024-03-15 23:07:32	江苏	2	白盒梅菜扣肉	6	White box plum dish buckle meat
525	2024-03-15 23:49:45	福建	3	淋巴肉香得嘞	6	It's fragrant with lymphatic meat
526	2024-03-15 23:50:16	四川	4	开宝马汽车，上婚恋网站，吃梅菜扣肉，喝听花酱酒，贷同程金融，品百味人生！[捂脸]	40	Open BMW car, on the dating website, eat plum vegetables buckle meat, drink listen to flower sauce wine, loan with cheng finance, taste life![cover one's face]
527	2024-03-16 00:25:38	江苏	3	淋巴肉	3	Lymphum
528	2024-03-16 00:58:13	广东	4	都上315了。	7	All on the 315.
529	2024-03-16 06:31:11	浙江	5	白冰你现在回头瞅瞅你吃过梅菜扣肉和3:15梅菜扣肉可是同一款糟头肉	33	White ice you now look back at you have eaten plum vegetable braised pork and 3:15 plum vegetable braised pork but the same bad head meat
530	2024-03-16 09:59:38	韩国	2	315梅菜扣肉[微笑]	11	315 Mei vegetable braised pork [smile]
531	2024-03-16 10:42:54	山东	1	3.15之后你怎么看[呲牙][呲牙][呲牙]	22	3.15 What do you think of [the teeth] [the teeth] [the teeth]
532	2024-03-16 10:55:18	广东	1	淋巴更好吃[赞]	8	Lymph tastes better [like]
533	2024-03-16 11:37:02	四川	5	[尬笑]	4	[With a smile]
534	2024-03-16 11:59:04	贵州	1	打广告可以	5	Advertising can be
535	2024-03-16 12:06:00	河南	0	我选择自己做饭	7	I chose to cook for myself
536	2024-03-16 12:06:55	四川	1	现在觉得还很好吃吗	9	Do you think it still tastes good right now
537	2024-03-16 13:05:46	湖北	0	我选择自己做[尬笑]，我又不是不会，从洗到切炒两个菜也就四十分钟就能吃饭了	37	I choose to make my own [awkward smile], I am not can't, from washing to cut fried two dishes also 40 minutes to eat
538	2024-03-16 14:10:11	河南	0	淋巴	2	lymph
539	2024-03-16 14:31:04	江苏	1	[捂脸][捂脸][捂脸]	12	[Face cover] [Face cover] [Face cover]
540	2024-03-16 14:43:21	甘肃	1	前排坐下[大金牙]	9	Sit down in the front row [big gold teeth]
541	2024-03-16 14:45:10	山东	0	放心吃[奸笑]	7	Eat it at ease [with a sharp smile]
542	2024-03-16 14:45:23	安徽	0	[捂脸]	4	[cover one's face]
543	2024-03-16 14:47:04	吉林	1	吃就行不用放心	7	Just eat it and you don't have to worry
544	2024-03-16 14:49:35	安徽	2	直接把厂家拉去枪毙，我外卖都不敢点了[尬笑]	22	Direct pull the manufacturer to shoot, I dare not order takeout [embarrassed smile]
545	2024-03-16 14:51:50	河南	0	@真是无聊啊 @Nemophilist @ৡৢﺴﻬ俗了清风ﺴ @雾镇雅d一	37	@ Really boring ah @Nemophilist @ vulgar breeze @ fog town elegant d a
546	2024-03-16 14:55:04	陕西	0	不用放心，直接吃	8	Don't rest assured. Eat it directly
547	2024-03-16 14:56:30	湖南	0	幸好我买的不是这个牌子的[不你不想]肥瘦刚刚好，但是我现在好怕不敢买了[微笑]扣肉妃您先去冷宫呆一段时间吧[微笑]	57	Fortunately, I bought not this brand [not you don't want to] fat and thin just right, but I am now afraid to buy [smile] buckle meat concubine you go to the cold palace to stay for a period of time [smile]
548	2024-03-16 14:59:05	陕西	0	我出去一般只吃瘦肉	9	I usually only eat lean meat when I go out
549	2024-03-16 14:59:40	山东	0	哈哈哈我不吃[捂脸]	10	Hahahaha I don't eat [face cover]
550	2024-03-16 15:01:40	辽宁	2	包子店那肉你品品	8	You taste the meat in the steamed stuffed bun shop
551	2024-03-16 15:01:57	四川	0	@再也不熬夜了�	8	@ Never stay up late again �
552	2024-03-16 15:09:01	广东	0	@爱看瑟瑟	5	@ Love to see the rustling
553	2024-03-16 15:12:28	广西	0	从东方甄选买的可以跟客服申请仅退款	17	Choose from the East can apply with customer service only refund
554	2024-03-16 15:13:09	贵州	0	哈哈哈哈哈[泪奔][泪奔][泪奔]	17	Hahaha ha ha [tears] [tears] [tears]
555	2024-03-16 15:28:05	山东	0	你那个盘子没看看么[呲牙]	13	You didn't see that plate [teeth]
556	2024-03-16 15:28:20	广东	1	@YUI 玉泉也差不多是这种肉	15	@ YUI Yuquan is almost this kind of meat
557	2024-03-16 15:29:18	重庆	0	@爷爷的爷爷	6	@ Grandpa's grandfather
558	2024-03-16 15:32:17	河南	1	下次可以来 胖东来买 绝对没问题	17	Next time you can come to the fat east to buy absolutely no problem
559	2024-03-16 15:32:58	安徽	0	有没有合格的？	7	Is there any qualified one?
560	2024-03-16 15:35:44	安徽	0	劳资再也不吃了梅菜扣肉了[九转大肠]以后改吃烧白[九转大肠]	30	Labor no longer eat plum vegetables braised pork [nine turn large intestine] to eat roast white [nine turn large intestine]
561	2024-03-16 15:36:13	浙江	0	难怪我之前买过肥的不得了，全是油	16	No wonder I bought fat before, all oil
562	2024-03-16 15:37:43	重庆	0	给你说个笑话:符合规定[奸笑]	15	Tell you a joke: meet the rules [dirty smile]
563	2024-03-16 15:39:06	海南	0	孩子你遇到贵人了，直接申请1000米赔偿吧	21	Child you meet noble person, apply for 1000 meters compensation directly
564	2024-03-16 15:39:33	福建	0	等等，我去，这315上的像八大碗啊[流泪]	21	Wait, I'll go, this 315 is like eight bowls ah [tears]
565	2024-03-16 15:40:24	山东	0	没事，咱就当没看见[微笑][微笑][微笑]	21	It's okay, we don't see [smile] [smile] [smile]
566	2024-03-16 15:41:03	山东	1	这种一眼就能看出来，可怕的是做成馅的	18	This kind of stuffing can be seen at a glance, the terrible thing is made of stuffing
567	2024-03-16 15:42:28	河南	0	别吃了老铁，对身体不好	11	Don't eat old iron. It's bad for your health
568	2024-03-16 15:42:54	江西	0	我之前点外卖的时候也点到过这么肥的，后来我嫌他太肥了就不吃了。原来不喜欢吃肥肉，也是在保护我	46	I ordered this fat when I ordered takeout, and I thought he was too fat. Originally don't like to eat fat meat, but also to protect me
569	2024-03-16 15:45:46	山东	0	让我想起了爆炒羊蛋，一秒就熟，熟了吗？我又不吃，我管那干嘛[看]	32	Reminds me of stir-fried sheep eggs, a second cooked, cooked? I don't eat, I care that why [look]
570	2024-03-16 15:45:57	河南	0	我不吃[尬笑]	7	I don't eat [awkward smile]
571	2024-03-16 15:46:06	上海	1	我不吃[宕机]	7	I don't eat [down]
572	2024-03-16 15:53:15	浙江	0	你这真不像肥肉啊[九转大肠]	14	You don't look like fat [nine turn big intestines]
573	2024-03-16 15:53:44	吉林	0	刚刚去退款了[捂脸]	10	Just went to a refund [face cover]
574	2024-03-16 15:59:09	河南	0	9.9包邮的梅菜扣肉你吃过吗？我简直无法想象这肉�多差	27	9.9 Have you ever eaten the plum vegetable braised pork in free mail? I just can't imagine how bad this meat is � is
575	2024-03-16 15:59:09	湖南	0	@Kong_xs 过年的时候吃过[裂开][裂开][裂开]	28	@Kong_xs had it [split] [split] [split]
576	2024-03-16 15:59:18	山东	0	便宜呀	3	Cheap ah
577	2024-03-16 15:59:31	浙江	0	聪厨还在卖	5	Cong Chef is still selling
578	2024-03-16 16:00:21	安徽	0	威龙？你打红警不[捂脸][捂脸]	16	Weilong? You hit the red police not [face] [face]
579	2024-03-16 16:00:24	山西	0	@摇摇奶昔少女 海泉就是这吧	14	@ Shake milkshake girl sea quan is this
580	2024-03-16 16:01:07	山东	0	@大凯 @小阿魏 @花下旅人	14	@ Da Kai @ Xiao Wei @ flower traveler
581	2024-03-16 16:01:31	江苏	0	额[捂脸]亏得没买	9	The amount [cover face] loss did not buy
582	2024-03-16 16:01:33	河南	0	去年也买了，还买了10盒，吃了一盒，觉得难吃，剩下的都扔了，现在才知道为啥难吃了	40	Last year also bought, also bought 10 boxes, ate a box, feel bad, the rest of the thrown away, now just know why bad
583	2024-03-16 16:01:55	北京	0	吃不死人的	5	Those who can't eat
584	2024-03-16 16:02:37	北京	0	你吃	2	You eat
585	2024-03-16 16:02:51	北京	0	嗨 反正一年就吓唬一次，不该吃 不能吃的也吃了几十年，凑合活着吧[看]	35	Hi anyway a year to scare once, should not eat can not eat also eat for decades, make do to live [see]
586	2024-03-16 16:03:00	广西	0	@YX-	4	@YX-
587	2024-03-16 16:03:07	河南	0	喜欢吃的梅菜扣肉和淀粉肠全军覆没了[捂脸]	21	Like to eat plum vegetables braised pork and starch sausage all destroyed [face]
588	2024-03-16 16:04:02	黑龙江	0	没错是槽头肉	6	That's right
589	2024-03-16 16:04:18	山东	0	我不吃 暴击一万点	9	I don't eat ten thousand critical hits
590	2024-03-16 16:04:21	江苏	0	我不吃[捂脸]	7	I don't eat [face cover]
591	2024-03-16 16:04:34	河南	1	《我不吃》	5	《 I don't want to eat it 》
592	2024-03-16 16:05:38	陕西	0	哈哈哈	3	Ha ha ha
593	2024-03-16 16:05:51	河南	0	现钞的都不一定新鲜那预制菜原材料肯定更不行了	22	The cash players are not necessarily fresh and the prefabricated ingredients are definitely even worse
594	2024-03-16 16:06:00	浙江	1	可以尝尝我们蚌埠淮河牌的[呲牙]	16	You can try our Bengbu Huaihe brand [Yi teeth]
595	2024-03-16 16:06:01	广东	0	你吃吧，反正我不吃[捂脸][OK]	17	You eat, anyway I don't eat [face] [OK]
596	2024-03-16 16:06:03	湖北	1	我一直以为是我身体太差，随便吃什么都难受，没想到，梅菜扣肉，淀粉肠，除了自己做的，就没有吃过正常质量的食物	53	I always thought that my body is too poor, eat anything are uncomfortable, unexpectedly, plum vegetables braised meat, starch sausage, in addition to their own, did not eat the normal quality of food
597	2024-03-16 16:06:17	四川	0	还好我自己会做	7	Good thing I can do it myself
598	2024-03-16 16:06:26	北京	0	血脖	2	Blood neck
599	2024-03-16 16:06:35	山东	0	以后这种的直接枪毙就好了	12	It would be good to shoot this this
600	2024-03-16 16:06:50	广西	0	没用，消费者能得到赔偿？	12	No use, can consumers get compensation?
601	2024-03-16 16:07:25	山东	0	梅菜扣肉我只吃肉	8	I only eat meat
602	2024-03-16 16:07:43	江苏	0	我去年买了两次共计12盒，昨天最后一盒刚吃完	22	I bought 12 boxes twice last year, and I just finished the last box yesterday
603	2024-03-16 16:09:01	上海	0	还好不吃猪肉[捂脸]	10	Fortunately don't eat pork [face]
604	2024-03-16 16:09:25	韩国	0	五花叫五花是因为是五花三层的你这个明显不太对劲	23	Five flowers are called five flowers because it is a colorful three layers of you this is obviously not quite right
605	2024-03-16 16:09:37	安徽	1	能吃没事，以前人吃不上饭，树皮都吃。	18	Can eat nothing, before people can not eat food, bark to eat.
606	2024-03-16 16:09:39	黑龙江	0	幸亏我就不吃[看]	9	Fortunately, I don't eat it [look]
607	2024-03-16 16:09:43	山东	0	也算是买到网黑产品了[裂开]	14	Also be considered to buy the net black products [split open]
608	2024-03-16 16:10:46	上海	2	感觉和点的外卖一模一样	11	It feels exactly like the takeout I ordered
609	2024-03-16 16:11:07	天津	0	HAHAHAAHAHA	11	HAHAHAAHAHA
610	2024-03-16 16:11:07	江苏	1	那些无心商家，马上让他变成锅包肉，裹层淀粉炸一下[衰][衰][衰]	33	Those careless business, immediately let him into a pot wrapped layer of starch fried [decline] [decline] [decline]
611	2024-03-16 16:11:15	福建	0	@伪装 淋巴	6	@ Disguise lymphatic
612	2024-03-16 16:11:33	河南	1	[泪奔][泪奔][泪奔]，之前在郑州吃过一次饭店的梅菜扣肉，要我59，就是这种肥肉，一眼预制菜，[泣不成声]要我59啊[泪奔][泪奔][泪奔][泣不成声][泣不成声][泣不成声]	89	[Tears] [tears] [tears], before in Zhengzhou to eat a restaurant plum vegetables braised pork, want me 59, is this kind of fat, a dish, [sobbing] to me 59 ah [tears] [tears] [tears] [sobbing] [sobbing] [sobbing] [sobbing]
613	2024-03-16 16:11:36	陕西	0	这就是槽头肉	6	This is the tangy meat
614	2024-03-16 16:11:38	新疆	1	但是315曝光的是那一个厂家，其他厂家的不一定有问题吧	27	But the 315 exposure is that one manufacturer, the other manufacturers do not necessarily have a problem
615	2024-03-16 16:12:44	河南	0	@''Zz	5	@''Zz
616	2024-03-16 16:13:24	河南	0	昨天看我不吃给我笑傻了[捂脸][捂脸]	19	Yesterday I don't eat give me smile silly [face] [face]
617	2024-03-16 16:13:29	四川	0	公开的秘密才是最可怕的	11	The open secret is the most terrible
618	2024-03-16 16:13:31	江西	0	假一罚十，你发了	8	One penalty, ten, you sent it
619	2024-03-16 16:13:44	陕西	1	无论如何，真正用心做产品的企业和品牌应该被看见！不是预制菜有问题，是行业里有些人心坏了！我们认真做产品的企业也成为了殃及的池鱼！[快哭了][快哭了]我们良心企业的梅菜扣肉，红烧肉，原料全是精五花，59.9 6盒的梅菜扣肉成本都包不住，而真正的好货必定是有成本的，却无人问津，达人也很少愿意带因为利润低，[快哭了][快哭了][快哭了]大量劣质产品挤压市场，好的产品却永远无法被人看见[快哭了]	195	In any case, the real heart to do the products of the enterprises and brands should be seen! It's not that prefabricated dishes are wrong, it's that some people in the industry are broken! We seriously do products of the enterprise has also become the fish in the pond![Cry] [cry] our conscience mei buckle pork, braise in soy sauce meat, raw material is all fine, 59.9 6 box of mei buckle meat cost…
620	2024-03-16 16:13:50	广东	0	还得是我们广西扣肉好吃[看]	14	Also is our Guangxi braised pork delicious [look]
621	2024-03-16 16:14:05	江苏	0	今早上起床买了一杯勾兑的豆浆配了一根带骨泥的淀粉肠，中午吃了一份淋巴肉梅菜扣肉，中午梅菜扣肉有点咸，点了一杯书亦啥烧仙草。晚上下班跟同事去吃了一份鸭血粉丝汤。晚上逛步行街口渴，又喝了瓶古茗奶茶。又活了一天。[耶]	106	This morning got up to buy a cup of mixed soybean milk with a starch sausage with bone mud, noon ate a lymphatic meat plum vegetable braised pork, noon plum vegetable braised pork is a little salty, ordered a cup of book also what burn fairy grass. In the evening, I went to eat a duck blood fan soup with my colleagues. In the evening shopping pedestrian street thirsty, and drink a bottle of ancie…
622	2024-03-16 16:15:06	山东	0	这个视频必须举报	8	This video must be reported against it
623	2024-03-16 16:15:11	天津	0	你应该谢谢315	8	You should thank you for the 315
624	2024-03-16 16:15:37	上海	0	超市里面卖的都差不多[捂脸]	14	The supermarket sells the same [face]
625	2024-03-16 16:15:40	广东	2	白碗槽头肉	5	White bowl groove head meat
626	2024-03-16 16:15:55	浙江	0	[尬笑]你的白色盘子真的安全吗？	16	[Laugh] Is your white plate really safe?
627	2024-03-16 16:16:35	湖北	0	@@.@.@.@ @是人间无数 @W先生⚽	21	@@.@.@.@ @ Is the world countless @ Mr.W ⚽
628	2024-03-16 16:17:12	浙江	0	之前家里人也买过电视购物上面100块钱买了一大堆。外观与博主的完全一致。[吐彩虹][吐彩虹][吐彩虹]	51	The family has also bought a TV shopping above 100 yuan to buy a lot of. It looks exactly to the blogger.[With rainbow] [with rainbow] [with rainbow]
629	2024-03-16 16:17:44	福建	0	如果不是上3.15也符合国家规定[捂脸]	20	If not on the 3.15 is also in line with the national regulations [face cover]
630	2024-03-16 16:18:33	河南	0	退钱啊，倒了干啥	8	Back the money, what do you do
631	2024-03-16 16:18:37	辽宁	0	怎么可能按盒子给你分别	11	How can you press the box
632	2024-03-16 16:19:17	上海	1	这几个员工倒霉了[泣不成声][泣不成声][泣不成声]	26	These employees were unlucky [sobbing] [sobbing] [sobbing]
633	2024-03-16 16:19:34	山东	0	那你赶紧退货！假一赔十	11	Then you can return it quickly! Fake one compensate ten
634	2024-03-16 16:20:39	山东	1	人家工作人员都说了，他自己都不吃	16	The staff all said that he wouldn't eat it himself
635	2024-03-16 16:21:11	浙江	1	你那个盘子 好像还是釉上彩[泪奔]	17	Your plate seems to be still glazed color [tears]
636	2024-03-16 16:21:25	河南	0	我妈之前在网上买的，刚吃味道挺好的，放了一晚上是鸭屎味[流泪]	31	My mother bought it on the Internet before, just eat the taste is very good, put a night is duck excrement smell [tears]
637	2024-03-16 16:21:44	湖南	0	还好我买得长沙得	8	Fortunately, I got Changsha
638	2024-03-16 16:23:03	浙江	0	直接退款 不要犹豫[思考]	13	Don't hesitate to direct a refund [think]
639	2024-03-16 16:23:19	江苏	2	这是正品淋巴扣梅菜[捂脸]	13	This is the genuine lymph buckle plum dish [face cover]
640	2024-03-16 16:23:51	河南	0	哕了哕了	4	The retch
641	2024-03-16 16:23:58	北京	2	幸好我反感预制菜[微笑]	12	Fortunately, I hate prefabricated dishes [smile]
642	2024-03-16 16:24:08	吉林	0	假如有一天梅菜扣肉 不用淋巴肉做了， 你会发现，不是原来的味道了。也不好吃了	38	If one day plum dish buckle meat need not lymphatic meat to do, you can discover, not original taste. It's not delicious either
643	2024-03-16 16:24:15	浙江	0	你还好，还没有吃嘞。。。我们是吃了。。现在想想，无敌恶心	28	You haven't had it yet... We ate it... Now that I think about it, it's incredibly disgusting
644	2024-03-16 16:24:34	山东	5634	正大集团 梅菜扣肉59.8 才1盒 很多小厂的59.9给发8盒 哈哈 销量过万 用脑子想 梅菜扣肉这种工艺比较复杂 要求高的 都不会便宜的	70	Zhengda Group meat 59.8 only 1 box of many small factories 59.9 to 8 boxes ha ha sales more than ten thousand, think of the meat this process is more complex and high requirements will not be cheap
645	2024-03-16 16:24:37	北京	0	阜阳，亳州，[看]	9	Fuyang, Bozhou, [see]
646	2024-03-16 16:24:49	宁夏	0	这个得留好了，已经绝版了[看]	15	This one has to be left, it's out of print [look]
647	2024-03-16 16:25:51	北京	0	完了，我上周吃完没了[酷拽]	14	Well done, I ate out last week [cool drag]
648	2024-03-16 16:26:23	山东	0	不喜欢勿喷谢谢喷币删评论。给家里小猫小狗吃吧	22	Thank you for deleting the comments. Eat your cats and dogs
649	2024-03-16 16:26:40	浙江	0	我不吃[看]	6	I don't eat [watch]
650	2024-03-16 16:26:56	广东	0	你这个这么肥，应该是真货。	13	You're so fat, you're probably real.
651	2024-03-16 16:27:14	广东	0	你这个还可以退货，不用担心[呲牙][呲牙][呲牙]	25	You can also return this, do not worry about [yi teeth] [bared teeth] [yi teeth]
652	2024-03-16 16:27:27	上海	0	@黄河路宝总	6	@ Yellow River road treasure total
653	2024-03-16 16:27:28	浙江	0	记得以前上席，肉是好几层的	13	Remember before on the table, the meat is several layers
654	2024-03-16 16:27:52	上海	1	退一赔十[酷拽]别吃了也别扔了。保留证据	20	Return one compensate ten [cool drag] don't eat also don't throw away. Keep the evidence
655	2024-03-16 16:28:01	北京	1	幸亏不爱吃这玩意	8	Fortunately, I don't like it
656	2024-03-16 16:28:03	浙江	0	想到了高速服务区的餐厅好像也是这样，而且很多外卖店也是这样子的肉；至于他们买的是袋装的还是碗装的，我像应该都是阜阳产的吧[尬笑]	64	It looks like the same in the highway service area, and many takeaway shops have such meat; and whether they bought in bags or bowls, I think in Fuyang [laughs]
657	2024-03-16 16:28:17	北京	0	这个盘子和肉也很配啊	10	This plate goes very well with the meat
658	2024-03-16 16:28:19	河北	0	“有害吧？”“我不吃”	11	"Harmful?"" I don't want to eat it"
659	2024-03-16 16:28:26	湖北	0	我买的都是瘦肉	7	I bought all the lean meat
660	2024-03-16 16:28:31	四川	0	谁不是吃预制菜长大的	10	Who didn't grow up on prepared dishes
661	2024-03-16 16:28:31	安徽	0	fy产的都敢吃？[捂脸]	12	Dare to eat all that fy produces?[cover one's face]
662	2024-03-16 16:28:35	安徽	0	@初尘 @无ღ. @爱吃贝香果	15	@ First dust @ no ღ.@ Love to eat shellfish fruit
663	2024-03-16 16:28:36	江西	0	兄弟你是人才	6	Brother, you are a talent
664	2024-03-16 16:28:40	江苏	0	这个肉看起来就皮厚 肥肉多 质量不行，和好的比简直差远了	28	This meat looks like thick skin fat quality, and good than far away
665	2024-03-16 16:28:44	福建	0	五花三层	4	There are three layers
666	2024-03-16 16:29:08	北京	0	肉看着不行 盘子看着不错[看]	16	Meat looks good plate looks good [look]
667	2024-03-16 16:29:14	江苏	0	@綾波丽	4	@ Ayamboli
668	2024-03-16 16:29:26	陕西	0	没事的，吃一两次没关系	11	It's okay. It's okay to eat it once or twice
669	2024-03-16 16:29:31	河南	0	美团淘宝买菜的那些肉，感觉很多都不新鲜，而且和图片差别挺大的，是不是也不能买啊？	40	Meituan Taobao to buy those meat, feel a lot of are not fresh, and the picture difference is quite big, can not buy ah?
670	2024-03-16 16:29:35	湖北	0	家人们 预制菜干了奥利给 [九转大肠] [比心]	25	The family dried Orly to [nine turn large intestine] [heart]
671	2024-03-16 16:29:53	山东	0	我不吃	3	I don't want to eat it
672	2024-03-16 16:30:10	江苏	0	网上卖的梅菜扣肉是不是都是这种肉	16	Online selling of plum vegetable braised meat is not all this kind of meat
673	2024-03-16 16:30:13	河南	0	那你到底是吃还不吃	9	Then you don't eat it yet
674	2024-03-16 16:30:16	河南	0	@热心市民卞先生	8	@ Mr.Bian, a enthusiastic citizen
675	2024-03-16 16:31:05	四川	1	合规咋赚钱[捂脸]	9	Compliance how to make money [cover the face]
676	2024-03-16 16:32:45	陕西	0	黄碗五花肉 白碗槽头肉 放心吃家银[看]	20	Yellow bowl pork belly, white bowl slot meat to eat silver [look]
677	2024-03-16 16:32:51	浙江	0	那么肥[捂脸]	7	So fat [face cover]
678	2024-03-16 16:33:10	安徽	0	[发怒][发怒][发怒][发怒]这这这	19	[Anger] [angry] [angry] [angry] this this
679	2024-03-16 16:33:15	河南	0	听人劝吃饱饭[呲牙][呲牙]	14	Listen to people advised to eat full food [Yi teeth] [Yi teeth]
680	2024-03-16 16:33:54	湖南	0	[看] 没事下架的 打碎卖个 包子店	19	[Look] nothing off the shelves of the broken to sell a steamed stuffed bun shop
681	2024-03-16 16:33:59	北京	0	[发怒]	4	[get angry]
682	2024-03-16 16:34:55	河南	0	趁热吃	3	Eat while it's hot
683	2024-03-16 16:34:57	江苏	0	退一罚十[尬笑]	8	One penalty ten [smile]
684	2024-03-16 16:35:02	北京	0	人家怎么算浪费呢，本身淋巴肉就不能吃[捂脸]	22	How do people calculate waste, itself lymphatic meat can not eat [cover face]
685	2024-03-16 16:35:33	河南	0	直接退款吧。	6	Get a direct refund.
686	2024-03-16 16:36:04	山东	1	一边儿看视频一边儿听你说，起鸡皮疙瘩了	19	While watching the video while the son listen to you say, goose bumps
687	2024-03-16 16:36:06	重庆	0	哥们这个盘子一起丢了吧！好像铅超标	17	The elder brothers this plate was lost together! It seems that lead exceeds the standard
688	2024-03-16 16:36:20	广东	0	最强韭菜	4	The strongest leek
689	2024-03-16 16:37:13	北京	0	命大…	3	Life is big.
690	2024-03-16 16:38:22	陕西	0	哥手怎么抖	5	How do you shake your hand
691	2024-03-16 16:38:40	浙江	0	好果不切，好菜不	8	Good fruit is not cut, good food is not cut
692	2024-03-16 16:38:47	北京	0	吃几次没事的	6	It's ok to eat several times
693	2024-03-16 16:39:37	广东	0	可以申请仅退款	7	Refund-only applications can be applied for
694	2024-03-16 16:41:41	河北	0	这个还能吃吗(ー_ー)!!	13	Is this still edible (ー _ ー)!!
695	2024-03-16 16:42:13	黑龙江	1	拼多多10块钱一斤的腊肉 全是槽头肉	18	Pinduoduo 10 yuan a jin of bacon is all trough head meat
696	2024-03-16 16:42:14	山东	0	你中奖了	4	You won the prize
697	2024-03-16 16:44:48	河南	0	我真的超爱吃[逞强落泪]我要碎了[流泪]	20	I really love to eat [try to be brave to tears] I want to be broken [tears]
698	2024-03-16 16:49:28	山西	1	吃过一次头晕恶心难受了好几天后面看见这种肉片就感觉反胃的[泪奔]	32	Eat a dizziness nausea uncomfortable a few days later to see this kind of meat will feel nausea [tears]
699	2024-03-16 16:49:33	安徽	0	听说你可以得到赔偿 很好啊	13	I heard that you can get the compensation very well
700	2024-03-16 16:49:38	山西	0	[捂脸]315快成噱头了！曝光企业确实好事，但是，买了曝光企业产品的消费者怎么办？？？[捂脸]	47	[Face cover] 315 is almost a gimmick! Exposure is good, but what about consumers who buy the product???[cover one's face]
701	2024-03-16 16:50:01	河南	1	预制菜害死人[微笑]	10	Premade dish kills people [smile]
702	2024-03-16 16:50:05	吉林	0	我不吃	3	I don't want to eat it
703	2024-03-16 16:50:49	安徽	0	[泪奔]别提了，去年315的假香米也是咱安徽，我现在在怀疑我怎么长大的	35	[Tears] don't mention, last year 315 fake fragrant rice is also our Anhui, I now doubt how I grew up
704	2024-03-16 16:51:00	河南	0	小酥肉，肉丸都是这！	10	Small crisp meat, the meatballs are all like this!
705	2024-03-16 16:51:06	安徽	0	@丨XXX丨	6	@ XXX
706	2024-03-16 16:51:10	河北	0	《我不吃》	5	《 I don't want to eat it 》
707	2024-03-16 16:51:20	重庆	0	我们食堂都是这种[泪奔]@鸡腿汤拌饭 @灰心 @清纯可爱的大便 @双笙（宁芙投马孩）	42	Our canteen is all this kind of [tears] @ chicken leg soup mixed rice @ gray heart @ pure and lovely stool @ double sheng (ning fu cast horse child)
708	2024-03-16 16:51:29	甘肃	1	我不吃[捂脸]	7	I don't eat [face cover]
709	2024-03-16 16:51:33	广东	0	我记得学校食堂经常看到这种肉	14	I remember seeing this meat in the school cafeteria
710	2024-03-16 16:51:33	安徽	0	顶顶顶顶顶顶顶顶顶顶顶顶顶顶顶顶顶顶顶顶顶顶顶顶顶顶顶	27	Top, top, top, top, top, top, top, top, top, top, top, top
711	2024-03-16 16:51:52	江苏	0	@某某. 学校里的晚饭[宕机]	15	@ so-and-so. Dinner at school [Down]
712	2024-03-16 16:52:12	广东	0	下架让你连退都没得退	10	The shelves so that you don't even have to return
713	2024-03-16 16:52:41	安徽	0	梅菜扣肉我真的爱吃 在网上买一次 再也不吃了 一吃就恶心 菜还有沙粒！！！	39	Plum vegetables braised pork I really love to eat on the Internet to buy again do not eat, a eat disgusting vegetables and sand!!!
714	2024-03-16 16:52:45	山东	0	我不吃[捂脸][捂脸]	11	I don't eat [face] [face]
715	2024-03-16 16:52:47	天津	0	山东不知道有没有问题家里也有好几盒	17	Shandong do not know if there is a problem home also has several boxes
716	2024-03-16 16:52:56	陕西	0	预制菜 成本为什么这么便宜？ 你想想为什么	22	Why are prefabricated dishes so cheap? You think why
717	2024-03-16 16:53:00	北京	0	里面还有亚硝酸盐 [抠鼻]	13	There is also nitrite inside [nose picking]
718	2024-03-16 16:53:00	江苏	0	3.15打假梅菜扣肉是不是阜阳所有的商家都是用槽头肉？所有的百果园拼装水果都是坏果？所有的古茗都用过期产品吗[泪奔]我好避雷	62	3.15 fight fake plum vegetable buckle meat is not all the businesses in Fuyang are using trough head meat? All the hundred orchard assembled fruits are bad fruit? All the ancient tea with expired products [tears] I good lightning protection
719	2024-03-16 16:53:07	江苏	0	便宜的吓人，去年买了没敢吃，给扔了 [捂脸]	22	Cheap scary, last year bought did not dare to eat, to throw away [cover the face]
720	2024-03-16 16:53:08	甘肃	0	赶快主张赔偿吧！过了这批热度，后面赔偿就很麻烦了[灵机一动]	30	Hurry up to claim compensation! After this heat, the compensation is very troublesome [brainwave]
721	2024-03-16 16:53:27	浙江	2	都已经绝版了，收藏吧	10	Are all out of print, bookmark it
722	2024-03-16 16:53:28	广东	0	看着和食堂阿姨做的一模一样现在想起来好想吐	21	Looking at it and the canteen aunt do exactly the same now think of it really want to vomit
723	2024-03-16 16:53:36	山东	2	赶紧七天无理由吧	8	Seven days now, for no reason
724	2024-03-16 16:53:36	河北	0	@小刘跑路喽（研0版）	11	@ Xiao Liu runs away (grind 0 version)
725	2024-03-16 16:53:41	江苏	1	可是我就喜欢吃肥一点的 [流泪]	16	But I like to eat a little fat [tears]
726	2024-03-16 16:54:03	湖北	0	这是盘子也有毒，赶快扔了	12	This is the plate, throw it away
727	2024-03-16 16:54:03	北京	0	不会有伤害吧？《我不吃》	12	No harm, will it?《 I don't want to eat it 》
728	2024-03-16 16:54:05	湖北	0	[泪奔]我不吃	7	[Tears] I don't eat it
729	2024-03-16 16:54:07	河北	0	我们学校就用的淋巴肉，真的恶心，打电话举报都打不通	25	Our school uses the lymphatic meat, really disgusting, call to report can not get through
730	2024-03-16 16:54:15	福建	0	完了，我吃了好几次这种梅菜扣肉	15	Finished, I ate this kind of plum vegetable braised pork several times
731	2024-03-16 16:54:17	湖南	0	阜阳那些老板必须抓起来	11	In Fuyang, those bosses must be arrested
732	2024-03-16 16:54:18	北京	0	你可以索赔了	6	You can claim a claim
733	2024-03-16 16:54:29	荷兰	0	“公开的秘密”然后就是不爆非要等315呗[调皮]	24	"Open secret" and then is not burst to wait for 315 bai [naughty]
734	2024-03-16 16:54:31	浙江	0	鼓励 预制菜 ，	8	Pre-prepared dishes are encouraged,
735	2024-03-16 16:54:48	山东	0	早几年买过几盒 很便宜很难吃 吃了一盒剩下几个都扔了	26	A few years ago bought a few boxes very cheap very hard to eat a box of a few are thrown away
736	2024-03-16 16:54:49	北京	0	放心，吃	4	Rest assured, eat
737	2024-03-16 16:54:50	北京	0	自己做过梅菜扣肉就知道这玩意光功夫钱都不止那么便宜，更何况加上原材料[捂脸][捂脸][捂脸]	46	I have made plum vegetables buckle meat to know that this thing light kung fu money is more than so cheap, not to mention the raw materials [face] [face] [face]
738	2024-03-16 16:54:58	上海	0	我只买上海梅林牌的梅菜扣肉罐头[捂脸]	19	I only buy Shanghai Meilin brand plum vegetables braised meat can [face cover]
739	2024-03-16 16:55:02	湖南	0	所以说，还是要实体经济，网上的东西混水摸鱼	21	So, or to the real economy, online things fish in troubled waters
740	2024-03-16 16:55:18	浙江	0	曝光的不过是冰山一角 少吃点花里胡哨的东西就对了	25	It's just the tip of the iceberg
741	2024-03-16 16:55:19	山西	0	很多东西成本都低，价格也低，想想也知道，从来不吃	24	A lot of things are low cost, the price is also low, think also know, never eat
742	2024-03-16 16:55:23	四川	1	你这个肉里没有淋巴结节，应该可以吃。	18	You have no lymph nodes in your meat and should be edible.
743	2024-03-16 16:55:24	北京	0	查出来有啥用啊，惩罚力度太低了，你不干有的是人干[看]	27	Find out what use, the punishment is too low, you don't do plenty of people do [see]
744	2024-03-16 16:55:26	北京	0	你这个真是，有的不是	10	You are really this, some is not
745	2024-03-16 16:55:27	广东	1	大超市里面不是有烧白卖吗 永辉里面就有 大家怎么买包装的[捂脸]	32	Big supermarket is not burning white sell Yonghui inside how to buy packaging [face]
746	2024-03-16 16:55:48	上海	0	聪厨的梅干菜嘎嘎好吃[呲牙]	14	Cong kitchen's dried plum vegetables quack quack delicious [Yi teeth]
747	2024-03-16 16:55:52	浙江	0	《我做的 我不吃》 [捂脸]	14	I don't eat What I Do. [Face cover]
748	2024-03-16 16:55:59	四川	0	[微笑]这只是个例子，无论是哪里产的（同操作其他行业或者这种在别的地方还会卷土重来），大家尽可能自己做，能少吃就少吃	58	[Smile] This is just an example, no matter where it is produced (with other industries or this will make a comeback elsewhere), you can do it as much as possible and eat as little as you can
749	2024-03-16 16:56:03	天津	0	@fgytdfvhjn	11	@fgytdfvhjn
750	2024-03-16 16:56:15	广东	0	找平台退一赔三	7	Find a platform to return one to compensate three
751	2024-03-16 16:56:31	河南	0	[思考]人家说，是不是猪肉吧[赞][思考]	21	[Thinking] People say, is it not pork [like] [thinking]
752	2024-03-16 16:56:34	广东	0	都不知道为什么喜欢吃这种肉	13	I don't even know why I like this meat
753	2024-03-16 16:56:49	上海	0	为啥带塑料盒蒸[发呆]	11	Why take a plastic box steamed [in a daze]
754	2024-03-16 16:56:56	浙江	0	淋巴肉	3	Lymphum
755	2024-03-16 16:57:07	上海	0	多少钱买的？	6	How much did you buy it?
756	2024-03-16 16:57:13	广东	0	@果十玖 真丢阜阳的脸	11	@ Guo Shijiu really lost the face of Fuyang
757	2024-03-16 16:57:15	广东	1	@可乐乐乐_y @R同学 @许无事	17	@ Coke Le Le _y @R @ classmate @ Xu nothing
758	2024-03-16 16:57:18	广东	1	@专业养鹅	5	@ Professional goose raising
759	2024-03-16 16:57:22	河南	0	阜阳这次完蛋了	7	Fuyang is finished this time
760	2024-03-16 16:57:36	广东	0	干嘛吃预制菜[捂脸]	10	Why eat prefabricated dishes [cover face]
761	2024-03-16 16:57:52	江苏	1	现在搜搜抖音还有好多卖的，不知道是不是	19	Now search search TikTok still have a lot of sell, do not know whether
762	2024-03-16 16:58:09	福建	0	我不吃[看]	6	I don't eat [watch]
763	2024-03-16 16:58:09	北京	0	大哥 您这盘子是釉下彩的吗？如果不是 那也是坑[捂脸][捂脸][捂脸][捂脸][捂脸]	43	Elder brother, you this plate is under glaze color? If not that is also pit [face] [face] [face] [face] [face]
764	2024-03-16 16:58:16	吉林	1	好好珍惜吧，以后吃不到了	12	Cherish it, later can not eat
765	2024-03-16 16:58:16	广东	0	工厂的制作人员斩钉截铁地说我不吃[尬笑][尬笑][尬笑]	28	The production staff at the factory said firmly that I didn't eat [smile] [smile] [smile]
766	2024-03-16 16:58:21	北京	0	多好啊	3	excellent
767	2024-03-16 16:58:53	江苏	0	给你家狗加餐[看]	9	Add meals for your dog [see]
768	2024-03-16 16:59:19	广东	0	看着都是正常五花肉啊 我天	13	It looks like a normal pork belly, my god
769	2024-03-16 16:59:37	江苏	0	我不吃	3	I don't want to eat it
770	2024-03-16 16:59:53	天津	1	昨天刚吃了四根烤粉肠，今天就刷到视频了[捂脸]	23	Yesterday I just ate four baked sausage, and today I got the video [face cover]
771	2024-03-16 16:59:55	安徽	0	之前叫外卖，扣肉就这样的，现在我已经不敢吃了	22	Before to order takeout, braised pork like this, now I am afraid to eat
772	2024-03-16 17:00:29	四川	0	当时我也买了，我尝了一口就感觉味道不对，不仅是肉不对，梅干菜也不对	33	I bought it, and I tasted it and it tasted not right, not only the meat was wrong, but the dried vegetables were also wrong
773	2024-03-16 17:00:30	安徽	1	[捂脸]阜阳各种食品科技有限公司多的很，很多很多	24	[Face cover] Fuyang all kinds of food technology co., Ltd. Many, many, many
774	2024-03-16 17:01:03	北京	0	以后安徽的食品不吃了	10	After Anhui food will not eat
775	2024-03-16 17:01:36	上海	0	对这些肉有阴影 ，因为有次参加婚礼本地人那种3天流水线 ，白肉一上来有几只蛆在上面 [九转大肠]从此再也不吃了	55	There is a shadow on these meat, because once attended the wedding of the local kind of 3-day assembly line, white meat has a few maggots on the top [nine turn large intestine] never eat
776	2024-03-16 17:01:38	山西	0	淋巴肉[捂脸]	7	Lymph meat [Face cover]
777	2024-03-16 17:01:41	新疆	0	[石化]买过两次	8	[Petrified] has bought it twice
778	2024-03-16 17:01:46	内蒙古	0	刚看一个买就的，也是刚到	12	Just see a buy of, is also just arrived
779	2024-03-16 17:01:48	广东	0	我不吃[呲牙]	7	I don't eat [teeth]
780	2024-03-16 17:01:52	湖北	0	我想问可乐直播间买的可以吃吗	14	I want to ask the coke studio to buy can eat
781	2024-03-16 17:02:18	湖北	0	有博主还在上预制菜安全健康卫生	15	Some bloggers are still serving prepared dishes for safety and health
782	2024-03-16 17:02:26	山西	0	吃了多少年了，再哪几盒上了[捂脸]	17	Eat for how many years, and then which a few boxes on the [cover the face]
783	2024-03-16 17:02:42	辽宁	0	过两年又得接着卖，一年就一次 315有啥用	21	After two years have to sell, once a year 315 is what use
784	2024-03-16 17:03:15	内蒙古	0	在京东买过湖南的，但是也下架了[捂脸]	19	In Jingdong bought Hunan, but also off the shelves [face cover]
785	2024-03-16 17:03:20	北京	0	绝版的名品就这么倒了？	11	Out of print, just that?
786	2024-03-16 17:03:42	湖北	0	申请仅退款啊[暗中观察]	12	Apply for a refund only ah [secretly watch]
787	2024-03-16 17:03:52	广东	1	@˶˃ ᵕ ˂˶ 幸好我们家自己会做。[捂脸]	23	@˶˃ ᵕ ˂˶ Fortunately, our family can do it ourselves.[cover one's face]
788	2024-03-16 17:04:01	浙江	0	年前买了几盒。昨天晚上打开链接看看。结果商家下架了。[捂脸][捂脸][捂脸][打脸][打脸]难受。	49	Bought a few boxes some years ago. Open the link to see it last night. And the merchants removed it from the shelves.[Face cover] [face cover] [face cover] [face hit] [face hit] uncomfortable.
789	2024-03-16 17:04:48	安徽	0	还好你没吃[赞]	8	Good thing you didn't eat it [like]
790	2024-03-16 17:05:10	福建	0	可以退	3	Can retreat
791	2024-03-16 17:05:36	辽宁	0	七天无理由退货	7	Seven days without reason
792	2024-03-16 17:05:43	北京	0	我也吃过，太难受了	9	I ate it, too. It's so bad
793	2024-03-16 17:05:43	广西	0	扣肉认准广西产的，没有翻车的 [捂脸]	19	Bukle meat look for Guangxi production, no rollover [face]
794	2024-03-16 17:05:59	北京	1	在看看你的盘子[捂脸]	11	While looking at your plate [Face cover]
795	2024-03-16 17:06:00	浙江	0	最近几年，癌症越来越多了	12	There is more and more cancer in recent years
796	2024-03-16 17:06:06	山东	0	好一个我不吃[捂脸]	10	Good one I don't eat [face cover]
797	2024-03-16 17:06:17	上海	0	好丢脸	3	Good shame
798	2024-03-16 17:06:20	广东	0	刷到这个淋巴肉让我想起了几年前在一家厂里给人做饭的时候那个打包装的外地的女孩她说她们那里猪肉除了猪毛不吃外其它的都可以吃，包括淋巴線，我震惊了说这个不能吃的啊，会致癌的，她还不信说我浪费食物[裂开][裂开][裂开]	107	Brush to the lymphatic meat reminds me of a few years ago in a factory to cook when the dozen packaging of foreign girl she said they there pork besides pig hair not eat other can eat, including lymphatic, I was shocked to say this can't eat, will cause cancer, she also do not believe said I waste food [split] [split] [split]
799	2024-03-16 17:07:25	河南	0	@什锦饼	4	@ ShiJin cake
800	2024-03-16 17:07:36	山西	0	幸亏我不爱吃梅菜扣肉[看]	13	Fortunately, I don't like eating plum vegetables and braised pork [look]
801	2024-03-16 17:07:39	广东	0	大家都是家人，反正也过了315，今天是316正常吃没事[灵机一动]	33	Everyone is a family member, anyway, also passed 315, today is 316 normal eat nothing [brainwave]
802	2024-03-16 17:07:48	意大利	0	那个“我不吃”的采访不是淀粉肠的吗？[发呆]	22	Isn't that "I don't eat" interview starchy?[stare blankly]
803	2024-03-16 17:07:53	上海	0	阜阳伍明镇 我的家。。	13	My home in Wuming Town, Fuyang...
804	2024-03-16 17:08:42	北京	0	您这是 49 年入国军啊	12	You have joined the army in 49 years
805	2024-03-16 17:08:45	安徽	0	你的盘子好像也上315了[捂脸]	16	Your plate seems to be on 315 [face]
806	2024-03-16 17:08:47	四川	0	这弧形一眼猪脖子肉[捂脸]	13	This arc of a pig neck [face]
807	2024-03-16 17:08:47	浙江	0	这玩意美团好像卖6.8一盒子，买了一次，后来想想，不科学，我去菜场，14一斤的猪肉，他做好了，而且块块肥瘦相间，包装好给我送上门，6.8一盒子，就不敢买了 [衰]	81	This thing Meituan seems to sell 6.8 a box, bought once, later think, unscientific, I went to the vegetable market, 14 a jin of pork, he did, and pieces of fat and thin, packaged to send me to the door, 6.8 a box, dare not buy [decline]
808	2024-03-16 17:09:05	广东	0	从来不买这种易热菜，肯定不干净，少的很，不敢吃	23	Never buy this kind of easy hot dishes, certainly not clean, less very, dare not eat
809	2024-03-16 17:09:18	北京	0	我买的不锈钢碗的	8	I bought the stainless steel bowl
810	2024-03-16 17:09:35	四川	0	一边想然我干活干久点，一边是各种方式杀我[捂脸][捂脸]	28	While I want to work for a long time, the other is a variety of ways to kill me [face] [face]
811	2024-03-16 17:09:49	北京	0	我的遭遇和不公有人关注吗？我的主页系列视频有曝光，希望能点关注和转发，家长必看，保护未成年人，尤其是有孩子的家人们，祝愿关注我的朋友们都能够长命405岁	76	Does anyone pay attention to my experience and injustice? My home page series of videos have been exposed, I hope I can follow and forward, parents must see, protect minors, especially families with children, I wish all the friends who follow me can live 405 years old
812	2024-03-16 17:10:26	美国	0	@�郭宝儿77	7	@ � Guo Baoer 77
813	2024-03-16 17:10:27	河南	0	他们为啥一问就说实话啊，做了亏心事不应该小心翼翼 一些吗	29	Why do they ask to tell the truth ah, do a guilty conscience should not be careful some
814	2024-03-16 17:10:29	河北	0	看肉的纹路就是槽头肉无疑了。槽头肉就这样。中间有一条瘦肉。两边都是肥肉	35	Look at the grain of the meat is the head of the meat. That's the top meat. There is a lean meat in the middle. There is fat on both sides
815	2024-03-16 17:10:30	河南	0	那所有肉制品都有可能是不好的肉，肉末类更可怕	22	Then all the meat products can be bad meat, and the minced meat is even worse
816	2024-03-16 17:10:35	北京	0	可以买稻香村的米粉肉	10	You can buy rice noodles from Daoxiang Village
817	2024-03-16 17:10:48	四川	0	五花肉 是五层	7	Pork belly, it is five layers
818	2024-03-16 17:10:54	北京	0	盘子看315了吗？	9	See the plate 315?
819	2024-03-16 17:11:03	浙江	0	阜阳这地方 这人 [酷拽][酷拽][酷拽][酷拽][酷拽]	29	Fuyang this place this person [cool drag] [cool drag] [cool drag] [cool drag] [cool drag]
820	2024-03-16 17:11:30	山东	0	还有什么是真的[捂脸][微笑][赞]	18	What else is real [cover your face] [smile] [like]
821	2024-03-16 17:11:33	山东	0	五年前买一盒400g的梅菜扣肉要20块钱，现在去拼XX看看梅菜扣肉才多少钱一盒？[疑问] 10块出头！[尬笑]尤其是像美X优选这类社区团购甚至只要几块钱一盒[看]说到底还是消费者贪便宜才给了无良商家劣币驱逐良币的机会[宕机]	112	Five years ago to buy a box of 400g plum vegetable meat to 20 yuan, now go to spell XX to see plum vegetable meat just how much a box?[Question] over 10 yuan over![Smile] especially like the US X preferred such community group buying even only a few dollars a box [look] in the final analysis or consumers are greedy to give unscrupulous businesses bad money to drive out good money opportunity [dow…
822	2024-03-16 17:11:39	广东	0	@���� ���� 我不吃	14	@���� ���� I won't eat it
823	2024-03-16 17:11:42	贵州	0	淋巴都看见哦	6	You can see all the lymph
824	2024-03-16 17:11:43	四川	0	退货呗	3	Return bai
825	2024-03-16 17:11:49	北京	0	吃吧 吃吧 人家说了人家不吃[石化]	18	Eat, eat, people say they don't eat [petrochemical]
826	2024-03-16 17:12:06	浙江	0	油柑汁也被打了[捂脸][捂脸][捂脸]	19	Oil orange juice was also hit [face] [face] [face]
827	2024-03-16 17:12:43	韩国	0	我不吃。 [捂脸][捂脸][捂脸][捂脸][捂脸][捂脸]	29	I don't want to eat it.[Face cover] [face cover] [face cover] [face cover] [face cover] [face cover]
828	2024-03-16 17:12:48	辽宁	0	淋巴结	3	lymph gland
829	2024-03-16 17:12:58	新疆	0	315过了，可以吃了	10	315 After, can eat
830	2024-03-16 17:13:21	吉林	0	@呵呵呵呵 哈哈哈哈哈	11	@ Hehe hehe, hahahahahahahahahahahahahaha
831	2024-03-16 17:13:28	河北	0	这东西我还真一口不吃，太腻	13	I really don't eat this thing. It's too greasy
832	2024-03-16 17:13:32	安徽	1	我买的都是聪厨的，是湖南产的，应该没问题吧[泣不成声][泣不成声][泣不成声][泣不成声]	45	I buy are cong kitchen, is made in Hunan, should be no problem [sobbing] [sobbing] [sobbing] [sobbing]
833	2024-03-16 17:13:38	天津	0	你那个碟子和扣肉还挺般配[捂脸]	16	Your dish and braised pork match quite well [cover your face]
834	2024-03-16 17:14:45	河南	0	还好我没钱，不囤货，买不起淀粉肠吃，吃不起梅干菜扣肉	26	Fortunately, I have no money, do not stock up, can not afford to buy starch sausage to eat, can not afford to eat dried plum vegetables braised pork
835	2024-03-16 17:14:56	安徽	1	扣肉可以自己买肉回来放，不需要买[看]	19	Buoned meat can buy meat back to put, do not need to buy [see]
836	2024-03-16 17:15:22	河北	0	315一个打假预制菜的都没有[看]	17	315 None of the fake prefabricated dishes [look]
837	2024-03-16 17:15:23	青海	0	诶，我不吃[动动脑子]	11	Hey, I don't eat [use your brain]
838	2024-03-16 17:15:38	黑龙江	0	这不假一赔十么？告啊	10	Is this not false to compensate ten? Sue ah
839	2024-03-16 17:16:14	贵州	0	能造成食品不安全的根本原因还不是因为大家穷[尬笑]	25	The root cause of food insecurity is not because people are poor [laughing]
840	2024-03-16 17:16:19	河南	0	上学的时候梅菜扣肉米饭卖的还比平常的贵，我还挺喜欢吃[捂脸][捂脸]	34	When I go to school, plum vegetables braised pork and rice are more expensive than usual, I quite like to eat [face] [face]
841	2024-03-16 17:16:25	河北	1	一分钱一分货	6	The higher the price
842	2024-03-16 17:16:30	湖南	0	就问你这盘子是不是也有问题	13	Just ask you if there is something wrong with this plate
843	2024-03-16 17:16:32	广西	0	@0522 [看]	9	@0522 [Look at]
844	2024-03-16 17:17:07	吉林	1	@不爱喝奶茶的猪猪	9	@ Pigs who do not like drinking milk tea
845	2024-03-16 17:17:28	北京	0	最后一句总结的好	8	The last sentence is pretty good
846	2024-03-16 17:17:36	重庆	0	可以直接去菜市买，他们都自己做的，20一小盒，还可以选肥肉的还是瘦肉多，我上次买过一次，味道还可以，比我自己做的好吃	58	You can directly go to the vegetable market to buy, they all make their own, 20 a small box, you can also choose fat meat or lean meat, I bought a last time, the taste is ok, better than my own delicious
847	2024-03-16 17:17:44	广东	0	这只不过是食品里的冰山一角	13	This is just the tip of the iceberg in the food
848	2024-03-16 17:19:35	湖北	0	@阿伟爱开奥迪 @想早点早点睡 @鹤翱 @守护大伟疆土 @北 境 之 王 @梦中秋 [捂脸]学校是不是	51	@ A Wei love open Audi @ want to go to bed early @ Crane ao @ guard Dawei territory @ the king of the north @ dream Mid-Autumn Festival [face cover] school is not
849	2024-03-16 17:20:02	江西	0	我们这边菜市场卖的手工梅菜扣肉，都是买下午卖不掉的肉做的，包括有些大锅菜	36	The handmade plum vegetable braised meat sold in our vegetable market is made of meat that can not be sold in the afternoon, including some big pot dishes
850	2024-03-16 17:20:12	广东	0	关键是违法成本太低了	10	The point is that the cost of breaking is too low
851	2024-03-16 17:20:45	浙江	0	退了吧[捂脸]	7	Back it [face]
852	2024-03-16 17:20:51	山东	0	哈哈我也差点买了[泪奔][泪奔]	16	Haha, I also almost bought it [tears] [tears]
853	2024-03-16 17:21:06	湖北	0	[流泪]但是不得不说挺好吃的	14	[Tears] But I have to say it tastes good
854	2024-03-16 17:21:07	重庆	0	@� 我不吃[捂脸][OK]无敌了孩子	19	@� I do not eat [cover the face] [OK] invincible children
855	2024-03-16 17:21:14	浙江	0	绍兴梅干菜，从来都是梅干菜扣肉，这个梅菜是什么玩意	25	Shaoxing dried plum vegetables have always been dried plum vegetables braised pork, what is this plum vegetables
856	2024-03-16 17:22:16	广东	0	发了	2	Hair
857	2024-03-16 17:22:16	北京	0	下架了[捂脸]，已经确凿。反正这个肉可难吃	21	Off the shelf [cover the face], has been confirmed. The meat is terrible anyway
858	2024-03-16 17:22:29	湖北	0	小杨哥呢你出来给个交代[打脸]	15	Little Yang brother you come out to give an explanation [hit face]
859	2024-03-16 17:22:37	广东	0	放心吃符合国家安全生产标准[抠鼻]	17	Eat safely in line with the national safety production standards [nose picking]
860	2024-03-16 17:22:59	安徽	1	@AAAAA大润发杀鱼张姨 @ddddd	20	@AAAAA RT-Mart killed Aunt Zhang. @ddddd
861	2024-03-16 17:23:26	广东	0	还好我不喜欢吃这个[尬笑]	13	Fortunately, I don't like this [awkward laughs]
862	2024-03-16 17:23:29	四川	0	我不开玩笑，你手上这个跟我以前买的一模一样	21	I'm not kidding. You have exactly the same one I bought before
863	2024-03-16 17:23:44	江苏	0	你吃啊，放心，没事	9	You eat, don't worry, okay
864	2024-03-16 17:23:45	安徽	0	万万没想到是肉 以为是梅菜有问题	16	I never thought that the meat was a problem with plum vegetables
865	2024-03-16 17:23:52	江西	0	买的淀粉肠昨天刚到，不知道怎么办[微笑]	20	Buy the starch sausage just arrived yesterday, don't know how to do it [smile]
866	2024-03-16 17:23:57	云南	0	还好我妈做扣肉很好吃，所以我不太吃外面的，也就没买过	26	Fortunately, my mother makes braised pork very delicious, so I don't eat it outside, so I never bought it
867	2024-03-16 17:24:00	四川	1	你在外面吃的包子馄饨，大部分的肉都是去枇杷的，几块钱一大斤也是这种哦。	35	You eat outside the steamed stuffed bun wonton, most of the meat is to loquat, a few dollars a jin is also this oh.
868	2024-03-16 17:24:02	贵州	0	收了下，我们贵州黔五福牌子也在卖买菜扣肉，价格二十几一盒[看][看]	34	Received, our Guizhou Guizhou Wufu brand is also selling vegetables and meat, the price of more than 20 a box [see] [see]
869	2024-03-16 17:24:08	上海	0	退款吧 必须退款	8	The refund bar must be refunded
870	2024-03-16 17:24:32	北京	0	我超过7天了能退么？	10	Can I retire after more than seven days?
871	2024-03-16 17:24:35	上海	0	仅退款…[酷拽]	8	Refunds only... [Cool drag]
872	2024-03-16 17:24:42	河北	0	那个颗粒就是淋巴[呆无辜]	13	That particle is the lymph [stay innocent]
873	2024-03-16 17:24:49	浙江	0	厂，商关系到食品安全的抓起来老板枪毙。有这样的法律会不会少很多？关系到下一代啊！	40	Factory, business related to food safety caught up the boss shot. Will there be much less such laws? Related to the next generation of ah!
874	2024-03-16 17:24:50	广东	0	这玩意真的有人买来吃。。	12	This thing is really someone bought to eat...
875	2024-03-16 17:25:10	吉林	1	厂家很诚实啊[捂脸]我不吃。	14	The manufacturer is very honest ah [cover your face] I don't eat.
876	2024-03-16 17:25:35	四川	0	打几碗饭吃	5	Make a few bowls of rice to eat
877	2024-03-16 17:26:17	河南	0	我和你买的一模一样，退货时间过了只能扔了	20	I'm exactly like the one you bought, after the return time
878	2024-03-16 17:26:23	黑龙江	0	@Ran-	5	@Ran-
879	2024-03-16 17:26:23	河南	0	塑料包装蒸，我是受不了	11	I can't stand it
880	2024-03-16 17:26:26	广东	2	东方甄选和小杨哥卖的就是这种槽头肉做的梅菜扣肉	23	Oriental selection and Xiao Yang brother sell is this kind of meat made of plum vegetables
881	2024-03-16 17:26:51	黑龙江	727	我国每年屠宰7亿头猪，这7亿头猪的槽头肉去哪里了？	25	China slaughtered 700 million pigs every year. Where is the meat of these 700 million pigs?
882	2024-03-16 17:27:08	浙江	1	下回记得吃自己先做的[泣不成声]不要吃预制菜	22	Next time remember to eat their own first made [sobbing] don't eat prepared dishes
883	2024-03-16 17:27:12	河北	1	放心吃，没事，反正你吃别的也一样。	17	Rest assured to eat, nothing, anyway you eat other also the same.
884	2024-03-16 17:27:32	北京	0	安徽阜阳特产	6	Anhui Fuyang specialty
885	2024-03-16 17:27:54	河北	0	老话说 天下乌鸦五颜六色[机智]	17	The old saying that the world is colorful [wit]
886	2024-03-16 17:28:15	天津	0	[泪奔]亏了我没买过	10	[Tears] I haven't bought it before
887	2024-03-16 17:28:19	广东	0	@还是我	4	@ Or I
888	2024-03-16 17:28:28	云南	0	@josh	5	@josh
889	2024-03-16 17:28:59	河南	0	这样墨打的日期，都很好修改。	14	The date of this ink, is very easy to modify.
890	2024-03-16 17:29:23	陕西	0	我今年差点就买几盒宿舍热得吃了[微笑]幸好我当时经济危机	28	I almost bought a few boxes of dorm this year hot [smile] fortunately I was in the economic crisis
891	2024-03-16 17:29:25	河南	0	网上卖的肉，我是一单不买[捂脸]不对，是吃的东西，不再网上买	30	Online selling meat, I am a single do not to buy [face] wrong, is to eat things, no longer buy online
892	2024-03-16 17:29:27	江西	0	[尬笑] 还好 我买的是 湖南长沙生产的	20	[Smile] Fortunately, I bought it in Changsha, Hunan province
893	2024-03-16 17:29:46	四川	2	淋巴在哪去了知道吗？我以前在菜市卖过调料，那些卖肉的淋巴全都打成肉沫了，大部分都被卖包子的拿走了，剩下的就当饺子馅之类的卖了，所以别买那种打好的肉馅，要买肉看着他打	82	You know where the lymph is going? I used to sell seasoning in the vegetable market, those selling meat lymph all into meat foam, most of the selling steamed stuffed bun took away, the rest of the dumpling stuffing and so on sold, so don't buy that kind of good meat, to buy meat to watch him play
894	2024-03-16 17:29:48	吉林	0	收废品的哪里人最多？	10	Where are the most popular recyclers?
895	2024-03-16 17:30:13	河北	0	退款吧 [捂脸]	8	Refund Bar [Face Cover]
896	2024-03-16 17:30:31	江苏	0	其实315可以改成，什么能吃[捂脸]	18	In fact, 315 can be changed to, what can you eat [cover your face]
897	2024-03-16 17:30:39	北京	0	我之前买的也是。。。。今天进去，都下下架了。。。	24	I bought also too..... Go in today, all off the shelf...
898	2024-03-16 17:30:43	广东	0	…之前有段时间吃了好多次，预制菜给我死[微笑]	23	... Eat many times a while before, prefabricated kill me [smile]
899	2024-03-16 17:30:58	福建	0	@�猫薯� 在学校吃过两三次，[流泪]就是因为太肥了才吃的少	30	@ � Cat potato � ate two or three times at school, [tears] is because of too fat to eat less
900	2024-03-16 17:31:00	河南	0	退款，直接撸他保证金	10	Refund, directly roll his deposit
901	2024-03-16 17:31:13	湖北	0	@下班威龙 你的这个盘子也是315打假产品[尬笑]下期视频是不是有了哈哈	36	After work your plate is also 315 fake products [full smile] next video is not ha ha
902	2024-03-16 17:31:15	河南	0	漂亮	2	pretty
903	2024-03-16 17:31:15	天津	0	退一赔三啊	5	Return a compensate three ah
904	2024-03-16 17:31:21	江苏	0	还好没买	4	Fortunately, I didn't buy it
905	2024-03-16 17:31:25	广西	1	前年的老痰酸菜，去年的橄榄菜，今年的梅菜扣肉。[捂脸][捂脸][捂脸][捂脸][捂脸][捂脸][捂脸][捂脸][捂脸]	59	The year before last, last year's olive vegetables, this year's plum vegetables braised pork.[Face cover] [face cover] [face cover] [face cover] [face cover] [face cover] [face cover] [face cover] [face cover] [face cover]
906	2024-03-16 17:31:27	浙江	0	退一赔三	4	Return one compensate three
907	2024-03-16 17:31:27	广东	0	拿去喂狗看看狗吃不吃	10	Feed the dog to see if it will eat
908	2024-03-16 17:31:33	江苏	0	这种是淋巴肉吗？	8	Is this a lymphatic meat?
909	2024-03-16 17:31:36	广西	0	这么多年能活下来也是艰难啊	13	It's been hard to survive after all these years
910	2024-03-16 17:31:41	山西	0	【对身体吃了不会有伤害吧】【我不吃】	18	[Do no harm to the body to eat] [I don't eat]
911	2024-03-16 17:31:42	北京	1	罚1w得了[尬笑][尬笑]	13	Penalty 1w got [laugh] [laugh]
912	2024-03-16 17:32:19	浙江	0	公开秘密 没人举报 就没人查[捂脸]	20	Open the secret, no one to report, no one to check [cover your face]
913	2024-03-16 17:32:21	江西	0	[尬笑] 我之前买的安井先生的 也是阜阳的。	23	[Smile] The Mr.Anjing I bought before was also from Fuyang.
914	2024-03-16 17:32:47	河南	1	退一赔十，发达了呀	9	Return one to compensate ten, developed ah
915	2024-03-16 17:33:13	浙江	0	你的盘子是不是有问题啊	11	Is there something wrong with your plate
916	2024-03-16 17:33:16	陕西	0	恭喜你买到绝版了[小鼓掌][小鼓掌][小鼓掌]	23	Congratulations on getting it out of print [small applause] [small applause] [small applause]
917	2024-03-16 17:33:24	安徽	0	还好买的浏阳的[捂脸][OK]	15	Good to buy liuyang [cover your face] [OK]
918	2024-03-16 17:33:51	山东	0	我们学校买的也是这样的	11	The same is true at our school
919	2024-03-16 17:34:10	广东	1	果然315一年只能做天[捂脸]	15	As expected, 315 a year can only do days [face cover]
920	2024-03-16 17:34:32	江西	0	霸王茶姬没出问题吧？[不失礼貌的微笑]	19	Is there anything wrong with Batea, right?[Without losing a polite smile.]
921	2024-03-16 17:34:41	天津	0	@思念别捣蛋 @Xx. @小邶 村里的预制菜塌房了[流泪]	29	@ Miss Don't make trouble @ Xx.@ Xiaobei prefabricated vegetables in the village collapsed [tears]
922	2024-03-16 17:34:45	福建	1	你这个碗是不是也上315了	13	Is your bowl on 315
923	2024-03-16 17:35:05	江苏	0	@零零零壹 少吃[流泪] 多吃蔬菜吧	18	Eat less [tears] Eat more vegetables
924	2024-03-16 17:35:06	浙江	0	肉包子的馅也是公开的秘密	12	The stuffing of the meat buns is also an open secret
925	2024-03-16 17:35:42	河南	1	厂长发了，你们这些网红，人人手里都有货[看]	22	The factory director sent, you these net red, everyone in the hands of the goods [see]
926	2024-03-16 17:35:44	吉林	0	没啥大事儿，吃完也不会立马就挂[捂脸]	19	No big thing, after eating will not immediately hang [face]
927	2024-03-16 17:35:48	河南	0	那肉包子里面还不全是这种肉	13	It's not all of the meat buns
928	2024-03-16 17:36:03	福建	0	@克莱	3	@ Clay
929	2024-03-16 17:37:05	山西	0	幸好不吃[捂脸]	8	Fortunately don't eat [face]
930	2024-03-16 17:37:10	上海	0	梅菜扣甲状腺	6	May vegetables buckle thyroid
931	2024-03-16 17:37:23	山东	0	[宕机]幸好我不喜欢吃肥肉，没吃过梅菜扣肉[噢买尬]，但是我勾兑小植脂末奶茶没少喝呀[看][调皮]	49	[Downtime] Fortunately, I don't like to eat fat meat, did not eat plum vegetables braised pork [oh buy embarrassed], but I mixed small plant fat end milk tea did not drink less ah [see] [naughty]
932	2024-03-16 17:37:26	河北	0	别扔啊！喂狗看看狗吃不吃	12	Don't throw! Feed the dog to see if they eat
933	2024-03-16 17:37:31	上海	0	退款啊	3	A refund
934	2024-03-16 17:37:36	俄罗斯	0	犯罪成本低[微笑]	9	Low costs of crime [smile]
935	2024-03-16 17:37:47	河南	0	@Gluneko @可乐是只猫 @被窝藏只猫 @LUCAS @RTTT	35	@Gluneko @ Coke is a cat @ a cat @ LUCAS @ RTTT
936	2024-03-16 17:37:48	广西	0	吃不死就行了随便吃合法卖的食物怕什么[比心]你们多吃，扣肉我都是自己做的[九转大肠]	42	Eat not die on the line casually eat legal food afraid of what [than heart] you eat more, buckle meat I do their own [nine turn large intestine]
937	2024-03-16 17:37:49	安徽	0	我人生中第1次吃梅菜扣肉是今年的2月份3月15你就给我打假了	30	The first time in my life to eat plum vegetables braised pork is in February and March 15 this year, you gave me a fake
938	2024-03-16 17:37:59	吉林	0	买的爆款[尬笑]	8	Buy hot style [awkward smile]
939	2024-03-16 17:38:03	江苏	0	我不怕，可以寄给我[尬笑]	13	I'm not afraid, I can send it to me [awkward smile]
940	2024-03-16 17:38:18	广东	0	@AQA	4	@AQA
941	2024-03-16 17:38:19	云南	0	你那盘子[呲牙]釉上彩？釉下彩？	16	Your plate [yi teeth] glazed color?underglaze colour?
942	2024-03-16 17:38:34	陕西	1	[泣不成声]这家店直接注销了	14	[Crying down] The store was directly cancelled
943	2024-03-16 17:38:56	江西	0	我吃的是妈妈牌梅菜扣肉，梅菜都是我妈妈自己晒的。	24	What I eat is my mother's brand plum vegetables braised meat, plum vegetables are my mother's own sun.
944	2024-03-16 17:39:11	安徽	0	@喜欢雏菊的猫	7	@ Cats that loves Daisy
945	2024-03-16 17:39:13	安徽	1	@不瘦二十斤不改名	9	@ Do not lose 20 jin, do not change your name
946	2024-03-16 17:39:14	河北	0	@年糕. [发呆]	10	@ New Year cake.[stare blankly]
947	2024-03-16 17:39:15	浙江	0	太肥了不爱吃	6	Too fat to eat
948	2024-03-16 17:39:21	河南	0	限量版了？	5	Limited edition?
949	2024-03-16 17:39:48	江苏	0	要是不知道那就是 哎妈呀真香[捂脸]	18	If you don't know that is ah mom ah really sweet [cover face]
950	2024-03-16 17:39:53	北京	1	好真就是说 便宜没好货 好货不便宜[泣不成声]	23	Good that is to say, cheap not good goods good goods are not cheap [sobbing]
951	2024-03-16 17:39:59	福建	0	3月9号，刚出炉的 [捂脸]	14	March 9, just out of the oven [face cover]
952	2024-03-16 17:40:01	上海	0	你这碗？[看]	7	You this bowl?[look after]
953	2024-03-16 17:40:08	广东	0	想看直播吃试吃	7	Want to watch live and eat
954	2024-03-16 17:40:09	北京	0	那颗粒看不见？	7	The particles are not visible?
955	2024-03-16 17:40:25	广东	0	这么便宜还想别人给你做好吃[看]	16	I want someone else to cook for you so cheap [see]
956	2024-03-16 17:40:37	福建	0	阜阳是哪，安徽的	8	Where is Fuyang, coming from Anhui province
957	2024-03-16 17:40:43	河南	1303	都是家人们，不要斤斤计较[发怒]	16	Are all family members, don't haggle over every ounce [angry]
958	2024-03-16 17:40:46	安徽	0	三只羊梅菜扣肉梅菜扣肉梅菜扣肉梅菜扣肉梅菜扣肉梅菜扣肉梅菜扣肉梅菜扣肉梅菜扣肉	39	Three sheep and plum vegetables, plum, plum, plum, plum, plum meat, plum meat
959	2024-03-16 17:40:53	广东	0	后面说了白的是用的槽头肉黄的是用的好的肉你这个黄的放心吃	28	After said white is the use of trough head yellow is with good meat you this yellow rest assured to eat
960	2024-03-16 17:41:04	北京	0	退货快递也就8块钱的事	11	The return delivery is only 8 dollars
961	2024-03-16 17:41:14	河北	0	还好我不吃猪肉	7	Fortunately, I don't eat pork
962	2024-03-16 17:41:22	湖南	0	预制菜操作空间太大了[捂脸]	14	The operation space of prefabricated vegetables is too large [face cover]
963	2024-03-16 17:41:24	日本	0	我不吃[泪奔][泪奔][泪奔]	15	I don't eat [tears] [tears] [tears]
964	2024-03-16 17:41:46	天津	0	打12315本地立案然后去找律师法院起诉赔偿精神和身体损失费1个亿发财去把[他急了]	42	Call 12315 local case and then go to find the lawyer court to Sue for compensation for mental and physical loss fee 100 million to make a fortune [he was anxious]
965	2024-03-16 17:41:49	上海	0	[宕机]还好忍住了，没下单	13	[Down] it is good to endure, did not order
966	2024-03-16 17:42:03	浙江	0	再过5000年，315还在打假[看]	18	In another 5,000 years, 315 is still cracking down on counterfeits [look]
967	2024-03-16 17:42:05	河南	0	推荐山东牛老三梅菜扣肉	11	Recommend Shandong cow old three plum vegetables braised pork
968	2024-03-16 17:42:20	浙江	0	@L的兄弟被关到里面了 去年我买的吃[宕机]不太好吃[宕机]	30	@L's brother was shut up inside what I bought last year to eat [down] not very delicious [down]
969	2024-03-16 17:42:34	云南	0	我就好奇，我们云南对这玩意不感冒，但菜场、饭馆到处都卖，为什么要去买这种预制的熟食[宕机]	45	I wonder, we Yunnan is not cold to this thing, but the market, restaurants everywhere, why to buy this kind of prefabricated cooked food [down]
970	2024-03-16 17:42:37	上海	0	真是无下限[赞][赞][赞]	14	There is no limit [like] [like] [like]
971	2024-03-16 17:42:41	甘肃	2	提前预测315啊	8	predict 315 in advance
972	2024-03-16 17:42:44	河北	0	你这个盘子也得查查[泪奔]	13	You also have to check this plate too [tears]
973	2024-03-16 17:42:45	北京	0	我一边吃一边看	7	I watched as I ate
974	2024-03-16 17:43:04	浙江	0	我不吃	3	I don't want to eat it
975	2024-03-16 17:43:09	天津	0	@这个人狠酷 看这个肉的层次分布就不是好肉	21	@ This person looks at the hierarchical distribution of this meat is not good meat
976	2024-03-16 17:43:13	辽宁	0	这玩意本来就不是人吃的	11	This thing is not a human food
977	2024-03-16 17:43:47	四川	0	店铺下架关了的话，应该可以直接退钱。	18	If the store is closed off the shelves, it should be able to refund the money directly.
978	2024-03-16 17:44:10	浙江	0	好家伙 盘子釉上彩	9	Good guy plate glaze color
979	2024-03-16 17:44:16	山西	1	别只关注肉，你的盘子也不对	13	Don't just focus on the meat, your plate is wrong either
980	2024-03-16 17:44:17	湖南	0	生产的企业可没有浪费 该丢的都没丢还能卖钱，卖给家人们还吃完了 一点没浪费[呲牙]	41	Production enterprises can not waste the loss are not lost can also sell money, sold to the family people also eat a little did not waste [Yi teeth]
981	2024-03-16 17:44:22	山东	0	没事	2	have nothing to do
982	2024-03-16 17:44:34	河南	2	《我不吃》	5	《 I don't want to eat it 》
983	2024-03-16 17:44:37	湖南	1	去年的脚臭酸菜不是还在吗，走个过场没几天就继续上架了	26	Last year's foot smelly pickled cabbage is not still in, walk over a few days to continue to put on the shelves
984	2024-03-16 17:44:41	浙江	0	赶紧退啊	4	Go back
985	2024-03-16 17:44:44	江苏	0	快吃吧	3	Eat it
986	2024-03-16 17:45:04	广东	0	我竟然没吃过这货	8	I've never eaten this one before
987	2024-03-16 17:45:06	安徽	0	先道歉，等风头过了，安排别的淋巴肉，继续给家人们福利，来，321上车[笑哭]	38	Apology first, wait for the limelight over, arrange other lymphatic meat, continue to give family welfare, come, 321 get on the bus [laugh and cry]
988	2024-03-16 17:45:08	安徽	0	还好我会做[九转大肠]。坑不到我	16	Fortunately, I can do it [nine turn large intestines]. Pit me
989	2024-03-16 17:45:10	河北	0	大哥我是边吃这个边看的315晚会[流泪]	20	Elder brother, I am eating this while watching the 315 party [tears]
990	2024-03-16 17:45:17	北京	0	会做饭的都知道 五花肉根本不可能这样	18	Anyone who can cook knows that pork belly cannot do this
991	2024-03-16 17:45:38	江苏	0	从不吃梅菜扣肉[看]	10	Never eat plum vegetables, braised pork [look]
992	2024-03-16 17:45:50	吉林	0	好像白色的是槽头肉，黄色是五花肉[惊喜]	20	It seems that the white is slot meat, the yellow is pork belly [surprise]
993	2024-03-16 17:45:51	北京	0	你的盘子也上榜了	8	Your plate is also on the list
994	2024-03-16 17:46:12	安徽	0	还好我吃米粉肉[微笑]	11	Good thing I eat rice noodles [smile]
995	2024-03-16 17:46:21	河南	1	“反正我不吃” [捂脸]	12	"I don't eat it anyway" [Face Cover]
996	2024-03-16 17:46:46	广东	0	@落寞	3	@ lonely
997	2024-03-16 17:46:53	四川	1	看315晚会 品猪狗人生	12	Watch the 315 party taste pig dog life
998	2024-03-16 17:46:53	陕西	0	这东西不是都自己做吗[泪奔]我们都是自己做	21	We all make it by ourselves. [Tears] We all make it by ourselves
999	2024-03-16 17:46:58	北京	0	老乡鸡的梅菜扣肉吃了好多顿[苦涩]	17	Laoxiang chicken ate many times [bitter]
1000	2024-03-16 17:47:05	浙江	0	等等，你这个盘子[看]	11	Wait, your plate [look]
1001	2024-03-16 17:47:06	安徽	0	阜阳市长怎不言语一下?	11	Fuyang mayor how not to speak once?
1002	2024-03-16 17:47:07	四川	0	我不爱吃梅菜扣肉，也不爱奶茶，偶尔吃一根淀粉肠，还吃得我胃不舒服，挑食让我避开了好多坑	43	I do not love to eat plum vegetables braised pork, also do not love milk tea, occasionally eat a starch sausage, but also eat my stomach uncomfortable, picky food let me avoid a lot of pits
1003	2024-03-16 17:47:15	内蒙古	0	等两天看看会不会赔你钱	11	Wait two days to see if you will lose you
1004	2024-03-16 17:47:44	安徽	0	丢人，丢安徽人脸，给国家丢人。	15	Misen, Anhui face, to the country shame.
1005	2024-03-16 17:47:46	中国香港	0	昨晚点的烧烤看315，当时刚炫完两根淀粉肠�	22	Last night's barbecue point to see 315, then just dazzle two starch intestine �
1006	2024-03-16 17:47:46	中国香港	0	昨晚点的烧烤看315，当时刚炫完两根淀粉肠�	22	Last night's barbecue point to see 315, then just dazzle two starch intestine �
1007	2024-03-16 17:47:55	江苏	0	死不了，现在哪里能买到真正的良心东西[惊讶]	22	Can't die, now where can buy real conscience things [surprise]
1008	2024-03-16 17:48:02	四川	0	俺从来不吃这些，要吃都去菜市场自己做来吃[捂脸][捂脸]因为本人以前就是厨师。	39	I never eat these, want to eat to the market to eat [face] [face] because I was a cook before.
1009	2024-03-16 17:48:06	河南	0	[撇嘴]我吃的店里现做的是皮那边肥的，下边纯瘦，每一片都是一样的。	33	[Plip] I eat the shop is now made of skin there fat, below pure thin, each piece is the same.
1010	2024-03-16 17:48:29	浙江	1	@51离异带一娃 梅菜扣肉无了[捂脸]b溃	21	@51 divorced with a baby plum vegetables buckle meat without [cover the face] b collapse
1011	2024-03-16 17:48:30	福建	0	肉都减料了，这梅菜是不是真料？	15	The meat is cut down, is this plum dish real?
1012	2024-03-16 17:48:34	广东	0	@大全	3	@ complete works of
1013	2024-03-16 17:48:36	湖南	0	有点期待明年的315	10	A little looking forward to 315 next year
1014	2024-03-16 17:48:56	河南	0	@啵仔哟	4	@ Boo zai yo
1015	2024-03-16 17:49:01	河南	0	你的是好肉，白盒子的是潮头肉	14	You is good meat, the white box is the best meat
1016	2024-03-16 17:49:20	广西	1	我说这种怎么老是肥肥的[裂开]	15	I say this kind of how always fat fat [split]
1017	2024-03-16 17:49:21	广东	0	@_草字头头头 柏炀的淋巴肉…[鞠躬]	19	@_... [bow]
1018	2024-03-16 17:49:33	广东	0	别浪费	3	Don't waste
1019	2024-03-16 17:49:36	陕西	0	您这个碟子今年315也说不合适[捂脸]	19	You this dish this year 315 also say not appropriate [cover face]
1020	2024-03-16 17:49:41	北京	0	麻六记的还可以	7	Ma six notes is ok
1021	2024-03-16 17:49:47	浙江	0	仅退款	3	Refund only
1022	2024-03-16 17:49:50	广东	0	幸好我不吃肥肉 [看]	11	Fortunately, I don't eat the fat meat [look]
1023	2024-03-16 17:49:53	贵州	0	恭喜你，假一罚十	8	Congratulations, one fake and ten
1024	2024-03-16 17:50:08	广东	0	放心吃 毕竟槽头肉数量没那么足供应 [尬笑]	22	After all, the quantity of the meat is not enough [smile]
1025	2024-03-16 17:50:08	江苏	0	还有猪头肉[看]外面的猪头肉除了卤肉店的，其他的猪头肉千万别吃，特别是炒饭炒面里面的猪头肉。百分百槽头肉。	53	There are pig head [look] outside the pig head in addition to the marinated meat shop, other pig head must not eat, especially the pig head inside the fried rice fried noodles.100 percent notch head meat.
1026	2024-03-16 17:50:13	江西	0	@雾岛热刊 我学校的梅菜扣肉也是这样的，不敢吃了[流泪]	28	@ fog island hot magazine my school plum vegetables braised meat is also like this, dare not eat [tears]
1027	2024-03-16 17:50:18	湖北	1	真香	2	Really sweet
1028	2024-03-16 17:50:36	江西	0	吃完这次不许再买了喔	10	Don't buy it again this time
1029	2024-03-16 17:50:38	江苏	1	全是肥肉恶心死了！就是正常肉我也不吃	18	All fat and disgusting! I don't eat even the normal meat
1030	2024-03-16 17:50:45	黑龙江	1	《符合规定》就很好笑，没被发现就是符合！	20	"Accord with the regulations" is very funny, was not found is consistent with!
1031	2024-03-16 17:50:46	福建	1	@森森森森森森森森森森森森 笑不出来[尬笑]	22	@ Sen, Sen, Sen, Sen, Sen, Sen, Sen, Sen, smile [awkward smile]
1032	2024-03-16 17:50:50	内蒙古	0	你那盘子也是315上面的[捂脸]	16	Your plate is also 315 [face]
1033	2024-03-16 17:50:52	上海	1	这盘子釉上彩的吧[看]	11	This plate is colored on the glaze [look]
1034	2024-03-16 17:51:59	广东	0	这个好像我学校食堂的梅菜扣肉	14	This looks like the plum vegetable braised pork in my school canteen
1035	2024-03-16 17:51:59	安徽	1	确实很多人都知道，但是我们确实不吃[捂脸][捂脸][捂脸]	29	It is true that many people know, but we do not eat [face] [face] [face]
1036	2024-03-16 17:52:13	山东	2	还好我对这种肥肉之类的从小时候就恶心，把子肉之类我都只吃瘦肉[捂脸]	34	Fortunately, I was sick of this kind of fat since I was a child, the meat I only eat lean meat [face]
1037	2024-03-16 17:52:24	浙江	1	退款吧去	4	Go for a refund
1038	2024-03-16 17:52:26	广东	1	谁会去吃预制菜啊，我只吃新鲜的，反正我能看见菜怎么样[泪奔]	30	Who will eat prepared dishes, I only eat fresh, anyway I can see how the dishes [tears]
1039	2024-03-16 17:52:30	广东	0	怎么跟我学校做的一模一样？[不是吧]	18	How can you be exactly like my school?[Are you kidding]
1040	2024-03-16 17:52:44	青海	0	得亏我没买过[微笑]	10	I haven't bought it before [smile]
1041	2024-03-16 17:52:46	河北	0	有幸在学校食堂吃过这种小碗菜 肉是腥的 实在咽不下去 吃的直干呕	32	Lucky to eat this small bowl of vegetable meat in the school canteen is fishy really can not swallow to eat straight retching
1042	2024-03-16 17:52:51	江苏	0	猪脚饭会不会也是这种，毕竟剁碎了也看不出来	21	Pig's foot rice will not be this kind, after all, chopped also can not see
1043	2024-03-16 17:53:00	广西	0	我就好奇着赔偿能怎么赔偿，哪些流程	17	I was curious about how the compensation can compensate, what is the process
1044	2024-03-16 17:53:12	河南	0	@与君共行	5	@ Get along with you
1045	2024-03-16 17:53:12	云南	0	吃得出来有异样吗？？	10	Is it different??
1046	2024-03-16 17:53:16	河北	0	留着吧 你这个现在是绝版货了[看]	17	Keep you this is out of print now [look]
1047	2024-03-16 17:53:35	云南	0	市场上买肉自己做不香吗[看]	14	Isn't it so good to buy meat on the market [look]
1048	2024-03-16 17:53:38	河北	0	@知己	3	@ bosom friend
1049	2024-03-16 17:53:45	北京	0	南城香的梅菜扣肉我点好几回了！想想挺恐怖啊��	23	Nancheng fragrant plum vegetables braised pork I ordered several times! It's pretty scary to think about it. ��
1050	2024-03-16 17:53:48	湖北	0	3.15一过换个包装继续卖	13	3.15 Continue to sell it after changing the packaging
1051	2024-03-16 17:53:50	浙江	0	这碟子一起扔了吧	8	Just throw this dish away together
1052	2024-03-16 17:53:57	山东	0	还好网友的大脑只能联想到梅菜扣肉这一环节，联想不到"预制菜"[微笑]	34	Fortunately, the brain of netizens can only associate with the link of braised pork, not associate with "prefabricated vegetables" [smile]
1053	2024-03-16 17:54:23	上海	0	@拾玖-喵	5	@ Pick up nine-meow
1054	2024-03-16 17:54:23	四川	0	[吐]想起食堂的梅菜扣肉，滂猪臭	16	[Sat] think of the canteen plum vegetables braised pork, pang pig stink
1055	2024-03-16 17:54:26	河北	0	三五盒吃不死	6	Three or five boxes can't die
1056	2024-03-16 17:54:36	江西	1	“那这个对身体有伤害吗？”“我不吃”	18	"Is this harmful to the body?"" I don't want to eat it"
1057	2024-03-16 17:54:43	江苏	0	那么吃还是不吃呢？[噢买尬][躺平]	18	So to eat or not to eat?[Oh, buy the awkward] [lie flat]
1058	2024-03-16 17:54:43	湖北	1	买东西记得看配料表，还有那些零食啊，一包装袋子的添加剂	27	Remember to look at the ingredients list, and those snacks, the additives in the packaging bag
1059	2024-03-16 17:54:46	安徽	0	@Cc·	4	@Cc·
1060	2024-03-16 17:54:48	江苏	0	我穷的只能吃淀粉肠了你给我放肉干嘛[微笑]	21	I'm poor enough to eat starch sausage. for me [smile]
1061	2024-03-16 17:54:53	河南	0	你是幸运的，最起码没吃到肚子里。	16	You're lucky, at least you didn't get into it.
1062	2024-03-16 17:54:54	安徽	0	我有时候挺崩溃的[微笑][微笑]说不定已经吃过了@京酱京酱肉丝肉丝 @海上来风☁️﹌	42	I sometimes break down [smile] [smile] may have eaten @ Beijing sauce Beijing sauce meat shredded pork @ sea wind ☁
1063	2024-03-16 17:55:00	山西	1	兄弟你的这个盘子，315也点名了	16	Brother your plate, 315 also named
1064	2024-03-16 17:55:34	内蒙古	0	发财了	3	Make a fortune
1065	2024-03-16 17:55:36	新疆	0	这也太肥了吧	6	It's too fat, too
1066	2024-03-16 17:55:39	河南	1	这种厂家逮到一次罚的他这辈子不敢再犯就能有效制止不良商家弄虚作假了	33	This kind of manufacturer caught a punishment he this life dare not make again can effectively stop bad business fraud
1067	2024-03-16 17:55:43	黑龙江	0	更恐怖的是有正规食品安全许可证[泪奔]	19	What is even worse is to have a regular food safety license [tears]
1068	2024-03-16 17:55:44	上海	0	就算是好肉 我也不吃。全是肥肉	15	I don't even eat good meat. It's all fat
1069	2024-03-16 17:56:16	四川	0	你这个是我这两天，见过最真的扣肉。	17	You this is me these two days, have seen the most true buckle meat.
1070	2024-03-16 17:56:24	江西	0	是不是预判了3。15的调查结果[疑问]	19	Did not predict the 3. 15 [doubt]
1071	2024-03-16 17:56:41	浙江	0	太标准了	4	It's too standard
1072	2024-03-16 17:56:44	河北	0	这个盘子也有问题	8	There are also problems with this plate
1073	2024-03-16 17:56:44	河南	0	@曾几何时 @嗯� @Ich liebe dich_0517 @F...... @Z✘ 还吃不吃了[捂脸]	53	@ Once upon a time @ Umm � @Ich liebe dich_0517 @F......@Z ✘ also eat no [face]
1074	2024-03-16 17:56:48	湖南	0	买广西的[看]	7	Buy one from Guangxi [see]
1075	2024-03-16 17:56:52	河北	0	《我不吃》	5	《 I don't want to eat it 》
1076	2024-03-16 17:56:55	广西	1	315已经过了今天316了，可以吃了[看][看][看]	27	315 has passed today 316, you can eat [see] [see] [see]
1077	2024-03-16 17:56:59	上海	0	这次点名了 下次可以放心吃了	14	This time you can eat it next time
1078	2024-03-16 17:56:59	青海	0	难怪啊，我以前吃梅菜扣肉不会吐，现在一吃一个吐。还有加了猪油的菜，以前吃的香得很，现在吃了就吐[捂脸]	51	No wonder ah, I used to eat plum vegetables braised pork will not spit, now a eat a vomit. There are added lard dishes, before eat very fragrant, now eat vomit [cover face]
1079	2024-03-16 17:57:09	福建	0	封杀了 伤天害理的事。天理不容	17	It banned things that hurt nature and reason. Heaven and earth will not tolerate
1080	2024-03-16 17:57:15	广西	0	抽烟也伤身体 不还是很多人抽	14	Smoking also hurts the body is not still a lot of people smoke
1081	2024-03-16 17:57:25	福建	0	@车厘子在哪里 《我不吃》[你不大行]	19	@ Where are the cherries 'I don't eat '[you can't do it]
1082	2024-03-16 17:57:34	贵州	0	我家都是自家做的每年都要做一大堆[捂脸][捂脸][捂脸]	28	My family is their own every year to do a lot of [face] [face] [face]
1083	2024-03-16 17:57:35	江苏	0	大家都互相伤害吧	8	Everyone should hurt each other
1084	2024-03-16 17:57:35	陕西	0	多去看看左手刀鹏哥你就懂了	13	Go to see the left hand knife Peng brother you understand
1085	2024-03-16 17:57:38	山东	0	家里老人买了[捂脸]关键是孩子吃了很多	19	The elderly in the family bought [face cover] the key is that the child ate a lot
1086	2024-03-16 17:57:42	广东	1	内卷的结果	5	The result of the inner volume
1087	2024-03-16 17:57:50	河南	0	[抠鼻][发呆][看][笑哭]	15	[Pick the nose] [daze] [look] [laugh and cry]
1088	2024-03-16 17:57:51	山东	0	你这盘子[捂脸][捂脸][捂脸]	16	Your plate [face] [face] [face]
1089	2024-03-16 17:57:51	江苏	1	假一罚三，不足500，要求赔500	17	False one penalty three, less than 500, the request to compensate 500
1090	2024-03-16 17:57:56	河南	0	@猫耳朵. @ㅤᅠ @曦兮.� 还好我不喜欢吃猪肉[微笑][鼓掌]	33	@ orecchiette.@ㅤᅠ @ Xi Xi.� Fortunately, I don't like eating pork [smile] [clap]
1091	2024-03-16 17:58:00	江苏	0	[捂脸][捂脸][捂脸][捂脸]泼天的富贵到你手了[捂脸]	29	[Cover face] [face] [face] [face] the wealth to your hand [face]
1092	2024-03-16 17:58:02	江苏	0	[捂脸][捂脸][捂脸]	12	[Face cover] [Face cover] [Face cover]
1093	2024-03-16 17:58:24	重庆	0	看你这个烧白我口水直流[尬笑]	15	Look at you this burning white my mouth water DC [ga smile]
1094	2024-03-16 17:58:25	安徽	0	一分价钱一分货，，自己做都不止那个价	18	A price is a goods,, oneself do more than that price
1095	2024-03-16 17:58:26	黑龙江	0	中国人不骗中国人[呲牙]	12	Chinese don't cheat Chinese [teeth]
1096	2024-03-16 17:58:26	江苏	0	我老公自己做了一回梅菜扣肉，然后我再也不买外面的了，这玩意满满一盘收100多也应该的[捂脸]	46	My husband made a plum vegetables braised meat, and then I no longer buy outside, this thing full of more than 100 should also [face]
1097	2024-03-16 17:58:30	江苏	0	@花娜丽莎的假笑 @KIM	13	@ Hana Lisa's fake smile @ KIM
1098	2024-03-16 17:58:32	山东	0	这不就学校里的肉吗	9	Isn't that just the meat in the school
1099	2024-03-16 17:58:35	上海	0	幸好我不吃肥肉，所以梅菜扣肉这菜我都不吃[捂脸]	24	Fortunately, I do not eat fat, so I do not eat this dish [face]
1100	2024-03-16 17:58:44	黑龙江	0	东北人不吃	5	Northeast people do not eat
1101	2024-03-16 17:58:47	陕西	0	7天无理由退货吧	8	Take it for 7 days without any reason to return it
1102	2024-03-16 17:58:50	江苏	1	49入国军	5	49 Into the national army
1103	2024-03-16 17:58:52	江苏	0	看着我都觉得不好吃	9	It doesn't even look good at me
1104	2024-03-16 17:58:56	广西	1	还是老小店吃得放心。虽然环境不咋滴，但食材都是当天的真材实料！	31	Or the old small shop to eat at ease. Although the environment is not so good, but the ingredients are the real material of the day!
1105	2024-03-16 17:58:59	四川	0	退货	2	return of goods
1106	2024-03-16 17:58:59	黑龙江	0	其实吧，肉馅类的，还有这种预制肉，死贵不说，还不健康，从来不买这种东西	35	Actually, meat, and this kind of prefabricated meat, not expensive, not healthy, never buy this kind of thing
1107	2024-03-16 17:59:01	内蒙古	0	人家不吃	4	People don't eat
1108	2024-03-16 17:59:03	广东	0	梅菜可以吃[看]	8	Plum vegetables can be eaten [look]
1109	2024-03-16 17:59:07	天津	0	的亏我没钱吃不起预制菜	11	I can't afford to eat prefabricated dishes
1110	2024-03-16 17:59:07	河南	0	昨天晚上吃着梅菜淋巴肉、就着骨泥淀粉肠、饭后一个化腐朽为神奇的百果园拼盘、再来一杯古茗奶茶，然后搬好凳子看315晚会[躺平]	62	Last night eating plum vegetable lymphatic meat, on the bone mud starch sausage, after dinner a rotten into a magic 100 orchard platter, and then a cup of ancient tea milk tea, and then move a stool to see the 315 party [lying flat]
1111	2024-03-16 17:59:10	广西	0	广西基本都是自己做的[泣不成声][泣不成声][泣不成声]	28	Guangxi is basically made by itself [sobbing] [sobbing] [sobbing]
1112	2024-03-16 17:59:11	北京	0	你不会退吗？	6	Don't you quit?
1113	2024-03-16 17:59:20	河北	0	@好想吃一次汉堡 @无機酸	13	@ Want to eat a burger @ inorganic acid
1114	2024-03-16 17:59:27	浙江	0	买过一次，吃了反胃[捂脸]	13	Bought once, eat nausea [face cover]
1115	2024-03-16 17:59:30	北京	1	315也曝光了那种花花的盘子，你也中招了	20	315 Also exposed the kind of flower plate, you also fell for it
1116	2024-03-16 17:59:32	广东	0	@欧婰鸥 @伏提庚夫人 @洛英7 @77740 @Z++ 我觉得花俏那个梅菜扣肉跟这种肉特像[九转大肠]	52	@ Ou Ou @ Mrs.Fu Ti Geng @ Luo Ying 7 @77740 @Z + + I think that beautiful plum vegetable braised pork with this kind of meat is very like [nine turn large intestine]
1117	2024-03-16 17:59:46	山东	0	还是罚款罚的轻啊！	9	Or the fine penalty of the light ah!
1118	2024-03-16 17:59:52	重庆	0	买贵的不一定是好东西，买便宜的大概率也不咋样	22	Buy expensive is not necessarily good things, buy cheap large probability is not so good
1119	2024-03-16 17:59:58	陕西	0	老饭骨梅菜扣肉	7	Old rice bone plum vegetables braised pork
1120	2024-03-16 18:00:03	浙江	0	@籲 @ⁿᵃⁿ� 好眼熟哦这种肉	16	@ Xu @ ⁿᵃⁿ� Good familiar. This meat
1121	2024-03-16 18:00:28	江苏	1	幸好不喜欢吃梅菜扣肉，从小就不吃肥肉	18	Fortunately, I don't like to eat plum vegetables, so I don't eat fat meat since childhood
1122	2024-03-16 18:00:31	浙江	0	我都买的四川的，应该没问题吧[不看]	18	I bought all of Sichuan, should be no problem [don't see]
1123	2024-03-16 18:00:32	河南	0	我老公不吃外边肉包子肉饺子。真坚持啊，十来年了，买回来也不吃。从没吃过	35	My husband doesn't eat meat dumplings and meat dumplings outside. Really insist on ah, ten years, buy back also do not eat. Never eaten
1124	2024-03-16 18:00:42	广东	1	阜阳梅干菜，潮汕橄榄菜[泪奔]	15	Fuyang plum dried vegetables, Chaoshan olive vegetables [tears run]
1125	2024-03-16 18:00:57	天津	0	韭菜刚割完一波、嘿！又长了一波源源不断啊。家人们上链接[微笑]	31	Leek just cut a wave, hey! Another wave of growth ah. Family link [smile]
1126	2024-03-16 18:01:02	广东	0	一层瘦就是	5	A thin layer is
1127	2024-03-16 18:01:13	河南	0	所以那些做质检的单位都在干什么	15	So what are the quality inspection units are doing
1128	2024-03-16 18:01:17	安徽	1	在阜阳还真不是啥公开的秘密 至少 我一个阜阳人不知道 [抠鼻] 从来都不吃这些玩意 要吃就直接自己做了 或者说我自己 我认识的人 没见过谁吃预制菜梅菜扣肉 这玩意又不是多难做[抠鼻] 也可能他说的公开的秘密 是对某个“圈”内的人是公开的秘密 反正我一个阜阳人是不知道这事	135	In Fuyang is really not what public secret at least I a Fuyang people don't know [nose] never eat these things, to eat directly to do or myself I know people haven't seen who eat prefabricated plum vegetable meat this thing is not so difficult to do [nose] may also be he said the public secret is to a "circle" within the people is open secret anyway I a Fuyang people don't know it
1129	2024-03-16 18:01:41	广西	0	这种一看就知道不是正经五花肉了	15	This kind of a look to know is not serious pork belly
1130	2024-03-16 18:01:43	安徽	0	从小都知道了，我们反正不吃[捂脸]	17	Know since childhood, we don't eat [face]
1131	2024-03-16 18:01:47	云南	0	严打整个安徽省	7	Strike down on the whole of Anhui province
1132	2024-03-16 18:01:53	河南	0	家里饭店吃这个肉都想吐，吃着就想吐的感觉没开玩笑[再见]	28	Home restaurant to eat this meat all want to vomit, eat just want to vomit the feeling of no joke [goodbye]
1133	2024-03-16 18:02:15	北京	0	只是[抠鼻]致癌	8	Just [nose picking] causes cancer
1134	2024-03-16 18:02:36	河南	0	我不吃[捂脸]	7	I don't eat [face cover]
1135	2024-03-16 18:02:48	安徽	0	我还是我以前上学打工的饭店老板靠谱，他家牛肉骨头猪肉都是早起去买好的，梅菜扣肉都是自己一块一块炸的	49	I used to go to school to work in the restaurant owner reliable, his beef bone pork are early to buy, plum vegetable braised pork is their own piece of fried
1136	2024-03-16 18:03:03	广西	1	你就偷着乐吧，以后买不到了[捂脸]	17	You just steal the joy, later can't buy [cover the face]
1137	2024-03-16 18:03:06	福建	0	刚吃完[苦涩]	7	Just finished eating [bitter]
1138	2024-03-16 18:03:10	北京	0	在中国吃料理包跟买彩票一样	13	Eating food bags in China is just like buying lottery tickets
1139	2024-03-16 18:03:10	吉林	0	梅菜扣肉，网上还有罐头五花肉都是一样	18	Plum vegetable braised pork, online and canned pork belly are the same
1140	2024-03-16 18:03:14	陕西	0	@小小小小小小鱼 [九转大肠][九转大肠][九转大肠][流泪][流泪][流泪][流泪][流泪]我昨天晚上刚刚吃	55	@ Small small small fish [nine turn large intestine] [nine turn large intestine] [nine turn large intestine] [tears] [tears] [tears] [tears] [tears] I just ate last night
1141	2024-03-16 18:03:27	山东	0	三月15晚上刚好吃了[吐彩虹]	15	March 15 evening just delicious [spit rainbow]
1142	2024-03-16 18:03:28	安徽	0	你发财了，退一赔万，花50块钱赔1万封顶	20	You get rich, return a compensate ten thousand, spend 50 yuan to compensate 10,000 capped
1143	2024-03-16 18:03:32	辽宁	0	是不是鸡脖子也该少吃不吃 是不是也是淋巴啊	21	Is not the chicken neck also should eat less do not eat is not also lymphatic ah
1144	2024-03-16 18:03:33	河北	0	都公开秘密了，执法部门肯定睡着了吧，他们也挺辛苦的	25	It's all a secret, and law enforcement must be asleep. They're working hard
1145	2024-03-16 18:03:36	广东	0	[捂脸]这有可能是五花肉吗。反正预制菜不敢买	22	[Face cover] Could could be pork belly. I can't buy prefabricated vegetables anyway
1146	2024-03-16 18:03:40	山东	0	哎 315 还点的梅菜扣肉米饭[捂脸]	19	Ah 315 also point of plum vegetables braised pork rice [cover face]
1147	2024-03-16 18:03:41	广东	1	哈哈我广西人从来不吃外面的什么梅菜扣肉，我们都是吃自己自创的扣肉[呲牙][呲牙][呲牙]	44	Ha ha I Guangxi people never eat outside what plum vegetables braised pork, we are eating their own created braised pork [yi teeth] [yi teeth] [yi teeth]
1148	2024-03-16 18:03:42	广东	0	我吃着淀粉肠配梅菜扣肉喝着奶茶看315[流泪][流泪][流泪][流泪]	35	I eat starchy sausage with plum vegetables braised pork to drink milk tea to see 315 [tears] [tears] [tears] [tears]
1149	2024-03-16 18:03:55	广东	0	就国内这种监管力度，竟然敢买这些东西吃[捂脸][捂脸]。	28	On this kind of domestic supervision, even dare to buy these things to eat [face] [face].
1150	2024-03-16 18:03:56	山东	0	这么便宜，是肉就不错了	11	It's so cheap, just good meat
1151	2024-03-16 18:03:57	安徽	0	纯肥肉，猪身上太多地方是纯肥 。不能作为参考依据	24	Pure fat, too much on the pigs is pure fat. Can not be used as a reference basis
1152	2024-03-16 18:03:59	内蒙古	0	你没捂热 我是全家都吃了 就剩一盒了 味道不好的 才剩下的一个	36	You did not cover the hot, I was the whole family to eat, left a box, the taste is not good, just the remaining one
1153	2024-03-16 18:04:12	广东	0	[色][色][色]	9	[Color] [Color] [Color]
1154	2024-03-16 18:04:24	河南	0	从来不吃这东西	7	Never eat this thing
1155	2024-03-16 18:04:25	辽宁	0	退一赔三	4	Return one compensate three
1156	2024-03-16 18:04:29	广东	0	可以只退款了[捂脸]	10	Can only refund [face]
1157	2024-03-16 18:04:36	安徽	0	你那个也是春天的吗？	10	Is you in spring?
1158	2024-03-16 18:04:41	河南	0	你这个盘子……	7	You on this plate...
1159	2024-03-16 18:04:47	广东	1	@最后一页 启正的	9	@ The last page is positive
1160	2024-03-16 18:04:47	江苏	0	[吐舌]美团优选里面都是7到8元一盒 销量都是几万份	26	[Spit tongue] Meituan preferred inside are 7 to 8 yuan a box sales are tens of thousands of copies
1161	2024-03-16 18:04:48	江苏	0	@章鱼好�	5	@ Octopus good �
1162	2024-03-16 18:05:00	四川	0	@⛓️Agony.⛓️	11	@⛓️Agony.⛓️
1163	2024-03-16 18:05:15	浙江	0	厨师：我又不吃，我管不着[大笑]	16	Chef: I don't eat it. I can't [laugh]
1164	2024-03-16 18:05:25	黑龙江	0	还能退[宕机]	7	Also back [down]
1165	2024-03-16 18:05:26	浙江	0	之前点外卖点的梅菜扣肉，吃着味道还行，但是吃完总感觉不对，估计中招了	34	Before the point of the selling point of plum vegetable braised pork, eating the taste is ok, but eat the total feeling is wrong, estimated in the trick
1166	2024-03-16 18:05:30	四川	0	知道嘞	3	You know,
1167	2024-03-16 18:05:33	山东	0	之前点外卖吃过米村拌饭的酸菜五花，也是淋巴肉，跟视频中一模一样直接丢了	35	The pickled cabbage with rice rice mix, which was also lymphatic meat, was lost exactly the same as in the video
1168	2024-03-16 18:05:39	黑龙江	0	在外边小店里少吃肉菜	10	Eat less meat dishes in the small shop outside
1169	2024-03-16 18:05:47	江西	0	做这些事的人太缺德了	10	The people who do these things are too immoral
1170	2024-03-16 18:05:59	广东	0	@@千苿 [捂脸]	9	Qian [Face cover]
1171	2024-03-16 18:06:04	内蒙古	0	我不吃 哈哈哈哈哈哈哈哈哈哈哈	15	I don't eat hahaha ha ha ha ha haha ha ha ha ha ha ha ha ha ha ha
1172	2024-03-16 18:06:07	河南	0	盘子也可以换了	7	The plate can also be changed
1173	2024-03-16 18:06:08	陕西	0	哈哈哈，我不吃，这句话有意思	14	Haha, ha, I don't eat, that sentence is interesting
1174	2024-03-16 18:06:48	北京	0	不就是梅菜扣肉吗[看] 自己做	15	Is not the plum vegetable braised pork [see] make it yourself
1175	2024-03-16 18:06:55	江苏	0	这个世界真棒呀，[微笑][微笑][微笑][微笑]……从没出生就被算计……吃的喝的用的穿的……谁都别躲过……	53	Great world, [smile] [smile] [smile] [smile].......
1176	2024-03-16 18:07:02	江苏	0	@�卡夫卡�	6	@� Kafka �
1177	2024-03-16 18:07:22	云南	0	还是有卖的啊	6	There's still a sale
1178	2024-03-16 18:07:26	福建	0	@༺毒༒藥༻	6	@ Admidia virus
1179	2024-03-16 18:07:26	广东	0	315过了就能吃了	9	315 You can eat it after it
1180	2024-03-16 18:07:42	江西	0	送警犬吧。	5	Send the police dog.
1181	2024-03-16 18:07:45	吉林	0	把子肉有一些也很像槽头肉	12	Some of the handle meat also looks like slot meat
1182	2024-03-16 18:07:54	山东	0	@也是曼好笑的 @Spider @喜欢少妇 咱学校里不就是这个啊 [抠鼻]	37	@ Also funny @Spider @ like young women our school is not this ah [nose]
1183	2024-03-16 18:07:59	广西	1	我只吃我妈做的	7	I only eat what my mother makes
1184	2024-03-16 18:08:13	黑龙江	0	@清越 吃还是不吃[捂脸]	13	@ Clear more eat or not eat [face]
1185	2024-03-16 18:08:16	江苏	0	3.13才吃的，和你这一样[捂脸]	17	3.13 to eat, and you this [face]
1186	2024-03-16 18:08:20	河南	0	原来学校用的都是这种肉。	12	The original school all use is this kind of meat.
1187	2024-03-16 18:08:27	江苏	0	@鲨鱼辣椒�️�	8	@ Shark Pepper ��
1188	2024-03-16 18:08:28	云南	0	小学留级生读研究生课本。。。	14	Primary school grade students to read graduate textbooks...
1189	2024-03-16 18:08:31	上海	0	喂小区野猫吧	6	Feed the wild cat in the community
1190	2024-03-16 18:08:37	江苏	0	还好我不吃肥肉，吃到肥的基本都吐出来	18	Fortunately, I don't eat fat, eat fat basically spit out
1191	2024-03-16 18:08:39	广东	0	还好我不吃梅菜扣肉	9	Fortunately, I don't eat plum vegetables and braised pork
1192	2024-03-16 18:08:42	北京	0	这不来钱了么？退呀	9	Isn't that worth the money anymore? Back ah
1193	2024-03-16 18:09:06	湖南	0	这玩意不能自己做嘛，简单的很，还可以多做点冷藏，想吃就热一份[暗中观察]	36	This thing can't make by oneself, it is very simple, but also can do some more refrigeration, want to eat a hot [secretly observation]
1194	2024-03-16 18:09:10	广东	0	直接退不就好了	7	I'll just go back
1195	2024-03-16 18:09:11	浙江	0	建议你直接丢垃圾桶	9	I suggest you throw it in the trash
1196	2024-03-16 18:09:19	四川	0	都那么喜欢吃预制菜么？	11	Do you all like eating prepared dishes so much?
1197	2024-03-16 18:09:22	河北	3224	这下槽头肉不做梅菜扣肉了，你猜之后会做什么[看][看][看]	30	This trough head meat does not do plum vegetables buckle meat, you guess what will do after [see] [see] [see]
1198	2024-03-16 18:09:23	贵州	0	你们在怕什么啊，从小学到现在大学不是一直都是吃的这个肉吗，吃了十多年了也没有吃死啊，怕什么，从在学校吃食堂开始吃的肉就是这种肉了，这么多年学校一直用这种肉你不也健健康康的长大的吗，别反驳自己回忆一下学校大锅饭不都是这样的吗	111	You are afraid of what, from primary school to now the university is not always to eat the meat, eat for more than ten years did not eat dead, afraid of what, from the school to eat canteen eat meat is this meat, school for so many years with this meat you not healthy grow up, don't refute yourself recall the school cauldron is not like this
1199	2024-03-16 18:09:32	湖北	0	可以找商家仅退款	8	You can find the merchant only for a refund
1200	2024-03-16 18:09:34	宁夏	0	打我的比较少因为我没钱所以我喝蜜雪冰城，家里空间小没有买色釉盘子，我现在不吃猪肉所以也没打到我，打到我的是淀粉厂居然给我加肉	62	Hit me less because I have no money so I drink honey snow ice city, the home space is small did not buy color glaze plate, I do not eat pork now so also did not hit me, hit me is starch factory actually add meat to me
1201	2024-03-16 18:09:40	云南	0	既然能卖就能吃好吧，[看]	13	If you can sell it, you can eat it, [look]
1202	2024-03-16 18:09:40	山东	1	街上老鼠下水道遍地[捂脸][捂脸]	17	Mice sewers everywhere in the street [face] [face]
1203	2024-03-16 18:09:48	江苏	0	@老诡他爹 启秀吃的不都是淋巴肉中的淋巴肉吗，演都不带演，上面全是像肉疙瘩一样的东西	42	His father Qixiu eat is not all the lymphatic meat in the lymphatic meat, play without play, it is full of things like meat bumps
1204	2024-03-16 18:09:58	广东	0	这么大企业，监管呢？监管没责任吗	16	Such a big enterprise, what about the regulation? Is there no responsibility for regulation
1205	2024-03-16 18:10:00	吉林	0	你可以退回去啊	7	You can go it back
1206	2024-03-16 18:10:11	陕西	0	我吃了一个月[泣不成声][泣不成声]	18	I ate for a month [sobbing] [sobbing]
1207	2024-03-16 18:10:24	江西	0	买的全是小杨哥的家人们吧？	13	Buy it all from little Yang's family?
1208	2024-03-16 18:10:24	广东	0	我买了一箱鸡肉肠 河南产地 已经吃了一半了 那天有两根被老鼠啃了 但是都只啃了一点点就没吃了[捂脸]	51	I bought a box of chicken sausage Henan origin has eaten half of that day two were eaten by mice but only chew a little bit did not eat [face]
1209	2024-03-16 18:10:42	吉林	0	人家说的多好，我不吃	10	I don't eat it
1210	2024-03-16 18:10:53	安徽	0	我以前在阜阳的一个大饭店专门做婚庆喜宴的后厨里面干过，就是人家结婚一下十几桌上的梅菜扣肉也是这种预包装的[尬笑]像这种做宴席的很多菜都是预制菜	71	I used to work in the kitchen of a wedding banquet in a big restaurant in Fuyang. Even the plum vegetable braised pork on the table is also pre-packaged [awkward smile]. Many of the dishes like this banquet are prefabricated dishes
1211	2024-03-16 18:11:07	河南	0	退款吧	3	Refund it
1212	2024-03-16 18:11:17	福建	0	干，之前在快餐店里吃过，比这个还恐怖[石化]	22	Dry, eaten in fast food before, worse than this [petrified]
1213	2024-03-16 18:11:21	湖北	0	这个一眼就看出来了	9	This one is visible at a glance
1214	2024-03-16 18:11:22	天津	0	你来买天津的赤土扣肉吧，真材实料[赞]	19	You come to buy Tianjin red a braised pork, real material [praise]
1215	2024-03-16 18:11:40	河南	0	最近几年没有在外面吃过[泪奔]	15	I haven't eaten out in recent years [Tears]
1216	2024-03-16 18:11:49	河南	0	还好我穷！没买过！我都是有时间自己做	18	Fortunately, I am poor! Didn't buy! I just have time to do it by myself
1217	2024-03-16 18:12:03	山东	0	退把	2	Back to the
1218	2024-03-16 18:12:03	浙江	0	跟快餐店的一模一样啊	10	It's exactly like a fast food restaurant
1219	2024-03-16 18:12:11	广东	0	[捂脸][捂脸][捂脸]	12	[Face cover] [Face cover] [Face cover]
1220	2024-03-16 18:12:21	上海	1	瘦肉里是不会有淋巴的	10	There is no lymph in the lean meat
1221	2024-03-16 18:12:25	安徽	0	这种梅干菜扣肉 我只在农村大席上见过 自己从来没买过 价格太便宜了 不敢吃	37	I only saw this kind of dried plum vegetable braised pork in the rural table where I had never bought it for too cheap to eat
1222	2024-03-16 18:12:33	江苏	0	牲口们，给你们上链接了[流泪]	15	Livestock, link [tears]
1223	2024-03-16 18:12:48	上海	0	一眼猪脖子肉	6	A pig's neck
1224	2024-03-16 18:12:49	江苏	0	@晚风行度舟 @驿博妈妈	12	@ Evening wind line degree boat @ yi Bo mother
1225	2024-03-16 18:12:51	浙江	0	阜阳的梅菜扣肉，亳州的中药[看]	16	Plum braised pork in Fuyang, Chinese medicine in Bozhou [look]
1226	2024-03-16 18:13:07	山东	1	@連京恒 @浩子 《我不吃[看]》	17	@ Lian Jingheng @ Haozi "I don't eat [see]"
1227	2024-03-16 18:13:11	河北	0	@zdxjywg_.	10	@zdxjywg_.
1228	2024-03-16 18:13:14	河南	0	梅菜扣肉直接自己做，过年吃一整个春节，嘎嘎肥嘎嘎香，就着那个小菜小肉怒干两碗米，小肥肉还能做夹沙肉，不是此等预制菜能比的[绿帽子][左上]	69	Plum vegetables braised meat directly do, the Spring Festival to eat a whole Spring Festival, quack fat ga ga sweet, with the small side meat anger dry two bowls of rice, small fat meat can also do sand meat, not such prefabricated dishes can be compared to [green hat] [top left]
1229	2024-03-16 18:13:15	广东	0	第二次做扣肉的效果。	10	The second time to do the buckle meat effect.
1230	2024-03-16 18:13:32	浙江	0	赶紧把装梅菜扣肉的盘子也扔了 也臭	17	Quickly put the plum vegetables buckle meat plate also threw also smelly
1231	2024-03-16 18:13:35	广东	0	反正我不吃肥肉，所以梅菜扣肉不是我的菜，可淀粉肠[流泪]	28	Anyway, I don't eat fat meat, so plum vegetables braised pork is not my dish, but starch sausage [tears]
1232	2024-03-16 18:13:47	浙江	0	低价为王的市场只会劣币驱逐良币	15	A market with low prices is king, and only bad money drives out good money
1233	2024-03-16 18:13:48	湖南	0	虽然吃外卖不怎么爱吃预制菜	13	Although eating takeout doesn't like eating prepared dishes
1234	2024-03-16 18:14:01	河北	0	谁吃这玩意啊	6	Who eats this thing
1235	2024-03-16 18:14:08	山东	0	你小区里的流浪猫在渴望你的食物	15	The stray cats in your neighborhood are longing for your food
1236	2024-03-16 18:14:09	四川	0	还是自己买的五花肉做出来是真的	15	Or buy their own pork belly to make it is true
1237	2024-03-16 18:14:09	甘肃	0	梅菜扣肉可以买，买本地老食客的饭馆做的！还是可以的！	26	Plum vegetables braised pork can be bought, buy the local old diners' restaurant to do! It's ok!
1238	2024-03-16 18:14:11	福建	0	你这是真是现身说法了。[呲牙]	15	You are really saying it this way.[Yi tooth]
1239	2024-03-16 18:14:16	山东	0	或者是你小区里的流浪狗，在渴望你的梅菜扣肉	21	Or a stray dog in your neighborhood, longing for your plum vegetables
1240	2024-03-16 18:14:18	浙江	0	@彡亖乄 还得是阜阳	10	@ It still has to be Fuyang
1241	2024-03-16 18:14:23	广东	0	以后看到安徽的梅菜扣肉敢买的都是铁胃	18	After seeing Anhui plum vegetables braised pork dare to buy are iron stomach
1242	2024-03-16 18:14:25	广东	1	吃，年年都有新的东西出，反正都不会今天吃完明天生病	25	Eat, every year there are new things out, anyway, will not eat today and tomorrow sick
1243	2024-03-16 18:14:26	上海	0	看来梅菜扣肉全国不管哪里产的都不能买了[捂脸][捂脸][捂脸]	31	It seems that plum vegetables buckle meat no matter where the production can not buy [face] [face] [face]
1244	2024-03-16 18:14:29	重庆	0	@Huyh_- @00 @茶色岛_y @如厕我吃的多� @xxwww_T @luilui 淋巴肉我真的在茄子溪看到过[微笑]	62	@ Huyh _ - @00 @ tawny island _y @ potty I eat more � @ xxwww _ T @ luilui lymphatic meat I have really seen in eggplant stream [smile]
1245	2024-03-16 18:14:31	安徽	0	假一赔三	4	False one compensate three
1246	2024-03-16 18:14:34	内蒙古	0	315里曝光的白碗才是	11	The 315-mile exposed white bowl is
1247	2024-03-16 18:14:38	湖北	1	阜阳当年是毒奶粉大头娃娃受害重灾区，受害者变成了放毒者[抠鼻]	31	Fuyang was the disaster area of the poisoned milk powder, the victims became poison [nose]
1248	2024-03-16 18:14:40	广东	0	这盘子是不是也中枪了 [看]	14	Was the plate also shot [look]
1249	2024-03-16 18:14:54	河南	2	@1m49矮玉米 @狗蛋大王^ @又忘了吃早餐 @低温羊 @6翻了 @dawn @�. @Xiao.权 @�YI.0 @�一拳暴扣李晓兰 我怀疑咱们学校的红烧肉也是淋巴肉[尬笑]	89	@1m49 low corn @ dog egg king ^ @ forgot to eat breakfast @ low temperature sheep @6 turned @ day @ �.@Xiao.counterpoise @�YI.0 @ � Li Xiaolan I suspect our school braised pork in soy sauce is also lymphatic meat [awkward smile]
1250	2024-03-16 18:14:58	广东	0	[绝望的凝视]可能真的是这个玩意吧	17	[Desperate gaze] May really be this thing
1251	2024-03-16 18:15:00	吉林	0	我不吃[捂脸]	7	I don't eat [face cover]
1252	2024-03-16 18:15:00	陕西	1	亲，你那个盘子上上釉还是下you呢[不失礼貌的微笑]	26	Dear, your plate is glazed or you [without losing a polite smile]
1253	2024-03-16 18:15:06	广西	0	广西人一看这个扣肉就是有问题[捂脸]	18	Guangxi people see this buckle meat is a problem [cover your face]
1254	2024-03-16 18:15:15	江苏	0	30块一份，你以为他只赚六块，事实上没良心，他能赚你29。[看]	32	30 yuan a share, you think he only earns six yuan, in fact, he has no conscience, he can earn you 29. [look after]
1255	2024-03-16 18:15:28	湖北	0	现在消费观念被引导的不对 知道消费降级人们没什么钱都在搞些便宜吸引人 老话便宜无好货都忘光了 便宜就是没利润谁也不干呀 现在市场有点虐币逐良币的意思了	75	Now the consumption concept is guided wrong, know that consumption downgrade people have no money to make some cheap attractive, old saying cheap no good goods are all, cheap is no profit who also do it, now the market is a bit of abuse by good money meaning
1256	2024-03-16 18:15:31	辽宁	0	我爸今年过年买了这个[流泪][流泪][流泪][流泪][流泪]	30	My father bought this [tears] [tears] [tears] [tears] [tears]
1257	2024-03-16 18:15:37	吉林	0	[赞][赞][赞]	9	[Like] [like] [like]
1258	2024-03-16 18:15:50	重庆	0	你这个盘子好像昨天也点了名[捂脸]	17	Your plate seems to be named yesterday [face cover]
1259	2024-03-16 18:15:56	福建	0	全国的梅菜扣肉大多都是安徽阜阳的	16	Most of the national plum dishes are from Fuyang, Anhui province
1260	2024-03-16 18:15:59	湖北	0	会不会哪一天说这种肉是一种名贵中药材，或者成为抢手长寿食材	29	Will one day say that this meat is a rare Chinese medicine, or become a hot long-life food
1261	2024-03-16 18:16:00	新西兰	0	限定的下架，等热度过了，就又出来了	17	Limited off the shelf, such as the heat through, it came out again
1262	2024-03-16 18:16:26	湖北	0	预制菜最好还是别吃，谁知道是用了哪些东西	20	It is best not to eat the prefabricated dishes, who knows what is used
1263	2024-03-16 18:16:30	北京	0	1号文件	4	Document No.1
1264	2024-03-16 18:16:32	浙江	0	梅菜扣肉只吃自家做的	10	Plum vegetable braised pork is only home-made
1265	2024-03-16 18:16:42	北京	0	22年曝光老坛我还专门买了一个21年的[思考]	23	I also bought a 21-year old one [thinking]
1266	2024-03-16 18:16:43	福建	0	食堂的梅菜扣肉从来不吃，真的一股子怪味，预制菜就这个最难吃	29	Canteen plum vegetables braised meat never eat, really a strange taste, prefabricated food is the most difficult to eat
1267	2024-03-16 18:16:46	山东	0	绝版梅菜扣肉，吃一碗少一碗	13	Out of print plum vegetables braised pork, eat a bowl less a bowl
1268	2024-03-16 18:16:50	北京	0	你不会申请退款吗？	9	Won't you apply for a refund?
1269	2024-03-16 18:16:53	河南	0	妥妥的槽头肉[捂脸]	10	No problem slot meat [face]
1270	2024-03-16 18:16:53	北京	0	哈哈哈。还好我不爱吃肥肉。所以我能吃出来潮头肉。槽头肉看起来瘦，其实是肥肉。	38	Ha ha ha. Fortunately, I don't like eating fat meat. So I can eat the meat. The meat looks thin, but it's actually fat.
1271	2024-03-16 18:16:56	河南	0	@吸溜吸溜	5	@ Suck and suck
1272	2024-03-16 18:17:17	广西	1	“对身体不会有害吧？”“我不吃”	16	"It's not harmful to the body, is it?"" I don't want to eat it"
1273	2024-03-16 18:17:23	安徽	0	你记住便宜没好货[捂脸]	12	You remember cheap not good [face]
1274	2024-03-16 18:17:44	河南	0	必买听花的好	6	Must buy good flowers
1275	2024-03-16 18:17:44	浙江	0	666666	6	666666
1276	2024-03-16 18:17:52	江苏	0	我命由我不由天、该吃吃，该喝喝 主打就是一个命硬	24	My life by me not the day, should eat, should drink drink is a hard life
1277	2024-03-16 18:17:56	安徽	0	别问了，你放心吃吧，反正我不吃	15	Don't ask, let's eat, I won't
1278	2024-03-16 18:18:05	广东	0	@wssz @LuO [微笑]	15	@ Wwssz @ LuO [smile]
1279	2024-03-16 18:18:08	北京	1	我不吃[捂脸]	7	I don't eat [face cover]
1280	2024-03-16 18:18:12	安徽	0	阜阳当地的没人吃，你问我怎么知道的，我就是阜阳地，那个厂就在旁边[偷笑][偷笑][偷笑][偷笑]	48	Fuyang local no one to eat, you ask me how to know, I am Fuyang, the factory is next to [laugh] [laugh] [smile] [smile]
1281	2024-03-16 18:18:29	山西	0	[舔屏]我不吃[冷漠]	11	[Lick the screen] I don't eat [cold]
1282	2024-03-16 18:18:40	北京	0	@雅雯leo	6	@ Avon leo
1283	2024-03-16 18:18:47	云南	0	这盘子也一起扔了吧	9	Just throw the plate away together
1284	2024-03-16 18:19:03	新疆	0	卖给韩国啊，他们喜欢吃[看][看][看]	20	Sell it to Korea, they like to eat [see] [see] [see]
1285	2024-03-16 18:19:13	北京	0	这是查到的。。。但没查到的还有多少。。。[抠鼻][捂脸][呲牙]	32	This is found out.... But how much more...[Breanose] [face] [ared teeth]
1286	2024-03-16 18:19:24	广西	0	315：梅菜扣肉，淀粉肠，古茗，书亦烧仙草，茶百道，鸭血，夸父炸串，百果园，鸡公煲	41	315: Meicai braised pork, starch sausage, ancient tea, books also burn fairy grass, tea hundred way, duck blood, kuafu fried string, hundred orchard, chicken male pot
1287	2024-03-16 18:19:44	吉林	0	我不吃[捂脸]	7	I don't eat [face cover]
1288	2024-03-16 18:19:50	吉林	0	@六七� 真的吗	8	@ 67 � Really
1289	2024-03-16 18:20:00	安徽	0	@惹	2	@ invite or ask for
1290	2024-03-16 18:20:02	广东	0	[色][色][色]	9	[Color] [Color] [Color]
1291	2024-03-16 18:20:05	湖南	0	这些还算好 唯有馅料类的东西你都不知道啥肉做的[捂脸]	27	These are good only stuffing things you don't know what meat to make [face]
1292	2024-03-16 18:20:06	北京	0	我不吃[看]不如[看][泪奔]	15	I don't eat [see] as [see] [tears]
1293	2024-03-16 18:20:09	云南	1	yue不吃猪肉的我看到这些要爆炸了[可怜]	21	You don't eat pork I see these to explode [poor]
1294	2024-03-16 18:20:13	福建	0	@y悠悠姐 [捂脸]	10	@y Youyou sister [face cover]
1295	2024-03-16 18:20:15	上海	0	赚了，赚了，退一罚十	10	Earned, earned, one and ten
1296	2024-03-16 18:20:24	北京	0	怪不得有的食品狗真的不吃	12	No wonder some food dogs really do not eat
1297	2024-03-16 18:20:25	北京	1	@Paradise~	10	@Paradise~
1298	2024-03-16 18:20:33	广东	0	聪厨的是不是啊 [流泪]	12	Cong kitchen is not ah [tears]
1299	2024-03-16 18:20:34	江苏	0	你这个碗[发呆]不是白的	12	Your bowl [daze] is not white
1300	2024-03-16 18:20:46	陕西	0	香的嘞[看]	6	It's fragrant [look]
1301	2024-03-16 18:21:09	安徽	1	@陈不妍希 @you。 像食堂一楼红烧肉[捂脸][OK]	28	@ Chen BuMichelle @you. Like the first floor of the canteen braised pork [face cover] [OK]
1302	2024-03-16 18:21:18	陕西	0	仅退款	3	Refund only
1303	2024-03-16 18:21:21	海南	0	给旺财吧[捂脸]	8	Give good wealth [face]
1304	2024-03-16 18:21:27	云南	0	我不吃[微笑]	7	I don't eat [smile]
1305	2024-03-16 18:21:52	河北	0	你知道“退货退款”吗？？	12	Do you know the "return refund"?
1306	2024-03-16 18:21:57	安徽	0	你猜猜速冻饺子是啥样的[看]	14	Guess what the frozen dumplings look like [look]
1307	2024-03-16 18:22:06	四川	0	放心吃	3	Rest assured to eat
1308	2024-03-16 18:22:13	安徽	2	我阜阳本地人从来不吃[绿帽子]	15	My Fuyang locals never eat [cuckold]
1309	2024-03-16 18:22:19	河南	0	之前应该吃过外卖，炖土豆的[投降]，百分百脖子肉	24	I should have eaten takeout, potato stew before, [surrender], 100% neck meat
1310	2024-03-16 18:22:21	河北	1	几个月前有幸买过，小杨哥同款[呲牙][呲牙]，尝了两片味道很一般后来就都扔了[呆无辜]	43	A few months ago, I had the honor to buy, little brother Yang with the same [yi teeth] [yi teeth], tasted two pieces of taste is very general and then threw away [innocent]
1311	2024-03-16 18:22:22	重庆	0	是的。之前我都不知道 后来他们给我科普了我才知道...。。。	30	yes. I didn't know before later they gave me popular science I know......
1312	2024-03-16 18:22:26	四川	0	那些帮买槽头肉的违法成本太低	14	The illegal cost of those helping to buy slot head meat is too low
1313	2024-03-16 18:22:29	安徽	0	买了不吃多浪费，闹了半天不知道谁是猪[呲牙]	22	Buy not to eat much waste, make for a long time do not know who is a pig [yi teeth]
1314	2024-03-16 18:22:44	吉林	0	拒签还来得及吧[思考]	11	It's still too late to reject it [think]
1315	2024-03-16 18:23:02	北京	0	这就是预制菜	6	This is the prefab
1316	2024-03-16 18:23:07	上海	0	安徽 [捂脸][OK]	12	Anhui [Face Cover] [OK]
1317	2024-03-16 18:23:41	福建	0	搞不懂怎么会相信预制菜[九转大肠]	17	Don't know how to believe the prefabricated dishes [nine turn large intestine]
1318	2024-03-16 18:23:57	广东	0	那种小碗的蒸菜是不是也是用的这种啊[发呆][发呆][发呆]	29	That kind of small bowl of steamed vegetables is not also using this kind of ah [daze] [daze] [daze]
1319	2024-03-16 18:24:08	内蒙古	0	我去，中午刚点了个梅菜扣肉盖饭。。估计也是预制菜。5分钟就上桌了。	33	I went, at noon just ordered a plum vegetable braised pork cover rice.. It's also a prefabricated dish. It'll be served in five minutes.
1320	2024-03-16 18:24:22	福建	0	《我不吃》	5	《 I don't want to eat it 》
1321	2024-03-16 18:24:24	安徽	0	我想知道老乡鸡梅菜扣肉是什么肉，经常吃老乡鸡[捂脸]	26	I want to know what fellow chicken plum vegetable braised meat, often eat fellow chicken [face]
1322	2024-03-16 18:24:38	江苏	0	小杨是好人啊，他带的货只卖给他的家人，幸亏我不是他的家人，我就没吃槽头肉（淋巴结）梅菜扣肉！[捂脸]	50	Xiao Yang is a good man, he took the goods only sold to his family, fortunately I am not his family, I did not eat groove head meat (lymph nodes) plum vegetable braised meat![cover one's face]
1323	2024-03-16 18:24:39	浙江	0	@芝士流心蛋酥	7	@ Cheese flow heart egg cake
1324	2024-03-16 18:24:50	北京	0	所以不是你吃不下，而是知道的太多了[泪奔]	21	So it's not that you can't eat, but that you know too much [tears]
1325	2024-03-16 18:24:51	海南	0	小杨哥：已经到三亚了，玩儿的很开心，谢谢家人们[比心]	27	Brother Yang: I have arrived in Sanya. I have a good time. Thank you [than heart]
1326	2024-03-16 18:24:56	江苏	0	我服了，老子上周才吃的@windy↘ @おおさん— [捂脸][OK]	34	I took it, I ate @ windy ↘ last week @ - [face] [OK]
1327	2024-03-16 18:25:01	广东	0	梅菜扣肉只吃聪厨	8	Plum vegetables braised meat only eat cong kitchen
1328	2024-03-16 18:25:06	江苏	0	@疯狂小杨哥 你还是人吗？[捂脸]	17	@ Crazy little Brother Yang, are you still human beings?[cover one's face]
1329	2024-03-16 18:25:09	新疆	0	@@梁梁	4	Liang Liang
1330	2024-03-16 18:25:09	湖北	0	赶紧退货[呲牙]	8	Hurry quickly [Yi teeth]
1331	2024-03-16 18:25:15	北京	0	碗肉不错 都是农民自家养的猪 过年自家做着吃的 有富裕的搁碗里袋子里送朋友送亲戚 就米饭比梅菜扣肉好吃	51	The bowl of meat is good, are the farmers' own pigs, the New Year is cooked to eat, there are rich bowls in the bag to send friends to send relatives, rice than plum vegetables braised meat delicious
1332	2024-03-16 18:25:18	北京	0	我不吃	3	I don't want to eat it
1333	2024-03-16 18:25:29	广东	0	为什么医院天天排队	9	Why does the hospital line up every day
1334	2024-03-16 18:25:35	辽宁	0	吃不起肉那年代啥肉不吃呀	12	Can't eat meat when you can't eat meat
1335	2024-03-16 18:25:36	重庆	0	现在除了白象方便面可以吃，还有哪些可以吃？突然觉得在这世上活这么大也不容易啊，还没把我毒死	45	Now in addition to the white elephant instant noodles can eat, what else can eat? Suddenly feel that in this world to live so big is not easy ah, haven't poisoned me
1336	2024-03-16 18:25:42	四川	1	还好我喜欢吃瘦肉[九转大肠]	14	Fortunately, I like to eat lean meat [nine turn large intestine]
1337	2024-03-16 18:25:51	河南	1	就那个生产日期 就是被改过的，别问我为什么知道。我不会告诉你我干过[捂脸]	37	The date of production was changed, don't ask me why I know. I won't tell you I've done it [face cover]
1338	2024-03-16 18:26:03	江苏	0	你吃的肉包子基本都是这玩意，只是不知道	19	The meat buns you eat are basically this thing, but I just don't know
1339	2024-03-16 18:26:15	湖北	167	不懂就问：槽头肉是猪的什么部分啊？[疑问][疑问][疑问]	29	Do not understand to ask: groove head meat is what part of the pig?[Question] [Question] [Question]
1340	2024-03-16 18:26:16	浙江	0	@1+1☆	5	@1+1☆
1341	2024-03-16 18:26:22	黑龙江	0	安徽=河南[看]	8	Anhui = Henan [see]
1342	2024-03-16 18:26:39	江西	0	你是股东是吧	6	You're a shareholder
1343	2024-03-16 18:26:40	四川	1	到处都是，外面的小餐馆，包子店，炸酱，甚至品牌店铺，我点的品牌陶德砂锅的水煮肉片甚至都有，已经绝望不报希望，自己做饭了	59	Everywhere, outside the small restaurants, steamed stuffed bun shop, fried sauce, and even the brand shop, I ordered the brand Tao De casserole boiled meat slices even have, have been desperate to hope, cook for themselves
1344	2024-03-16 18:26:54	湖北	0	囤？看来没少吃啊？[尬笑]	13	a grain bin? Looks like not eating less ah?[With a smile]
1345	2024-03-16 18:26:56	湖北	0	《我不吃》[捂脸]	9	I Don't Eat [Face Cover]
1346	2024-03-16 18:27:00	安徽	0	俺阜阳最火的一次[捂脸][OK]	16	I Fuyang the most popular a [face cover] [OK]
1347	2024-03-16 18:27:03	福建	0	@魔法泽茜 还有啥能吃的[晕]	15	@ Magic jersey has else to eat [dizzy]
1348	2024-03-16 18:27:12	湖南	1	@吃饱就长肉 学校特肥的肉全是小颗粒 [微笑]	23	@ Eat full on the long meat school special fat meat is all small particles [smile]
1349	2024-03-16 18:27:18	新疆	0	这玩意儿进货价还不便宜。你猜我怎么知道的	20	This thing is not cheap yet. Guess how I know it
1350	2024-03-16 18:27:18	福建	1	你这盘子�➕槽头肉，绝了[捂脸][捂脸][捂脸][捂脸][捂脸][捂脸]	36	You this plate �➕ groove head meat, absolutely [cover face] [face] [face] [face] [face] [face]
1351	2024-03-16 18:27:22	辽宁	0	僵尸肉我都忍了淋巴真的不行[捂脸]	17	Zombie meat I endure the lymph really not [face]
1352	2024-03-16 18:27:23	河北	0	知足吧 至少是真的猪肉[感谢]	16	Be content with at least the real pork [thank you]
1353	2024-03-16 18:27:29	安徽	0	你那个碗？[阴险][阴险]	13	Your bowl?[Inpass] [Inpass]
1354	2024-03-16 18:27:41	重庆	0	川渝地区的是从来不会去买这种烧白的，都是自己做[微笑]	27	Sichuan and Chongqing area is never to buy this kind of burning white burning, are to do their own [smile]
1355	2024-03-16 18:27:43	广东	0	三聚氰胺之后很多人抢牛奶	12	After the melamine, many people grab the milk
1356	2024-03-16 18:27:50	上海	0	没事，你可以吃	7	Nothing, you can eat it
1357	2024-03-16 18:27:51	湖南	0	我只吃我妈做的扣肉 每次炸几块大的 想吃了就切片蒸 梅菜也是自己地里种了晒干的	39	I only eat my mother's braised pork each time fried a few big, want to eat sliced steamed plum vegetables is also their own field planted dried
1358	2024-03-16 18:27:54	江苏	0	老妈买了几盒，吃到最后一盒了[泪奔]	18	Mom bought a few boxes, eat to the last box of [tears]
1359	2024-03-16 18:27:56	山西	0	你现在咋不吃[赞]	9	Why don't you eat it now? [like]
1360	2024-03-16 18:28:05	河南	0	还好我讨厌预制菜[捂脸][捂脸][捂脸]	20	Fortunately, I hate prefabricated dishes [face] [face] [face]
1361	2024-03-16 18:28:08	广东	0	记得把盘子也扔了	8	Remember to throw the plate away, too
1362	2024-03-16 18:28:16	山东	0	还有网上买的熏肉，好多也是槽头肉	16	There are online bought bacon, a lot of which is also slot meat
1363	2024-03-16 18:28:20	宁夏	0	赶快扔了	4	Throw it away
1364	2024-03-16 18:28:40	广东	0	假一赔十[呲牙]，你发财了	13	Fake one compensate ten [yi teeth], you are rich
1365	2024-03-16 18:28:50	北京	0	放心扔吧，你还放心吃	10	Rest assured to throw it away, you also rest assured to eat
1366	2024-03-16 18:28:55	辽宁	0	哥我刚刚吃完饭，你下次打个码[捂脸]	18	Brother, I just finished the meal, you next time hit a code [cover face]
1367	2024-03-16 18:28:58	安徽	0	大头奶粉也是阜阳的	9	Big head milk powder is also from Fuyang
1368	2024-03-16 18:29:03	北京	0	你那盘子也不安全	8	Your plate is not safe either
1369	2024-03-16 18:29:06	天津	0	你这个盘子也上315了[捂脸]	15	Your plate is also on the 315 [face cover]
1370	2024-03-16 18:29:10	广东	0	@霄 霄	4	@ Xiao Xiao
1371	2024-03-16 18:29:10	江西	0	跟我学校的好像[微笑]	11	With my school like a [smile]
1372	2024-03-16 18:29:16	上海	0	假一赔十[看][看][看]赚了	15	Fake one loss ten [see] [see] [see] earned
1373	2024-03-16 18:29:18	河南	0	你多吃点	4	You eat more
1374	2024-03-16 18:29:21	广东	0	[九转大肠][九转大肠]可以退啊	16	[Nine large intestine] [nine large intestine] can retreat
1375	2024-03-16 18:29:29	贵州	0	妈妈每年都会做一些梅干菜扣肉。我说太麻烦了，直接去买现成的好了。妈妈说什么都花钱买。因为勤劳节约，没有吃到这种梅干菜扣肉。	61	Mom makes some dried plum vegetables every year. I said it was too troublesome, just go and buy the ready one. Mom bought everything she said. Because of hard work, did not eat this kind of dried vegetables braised pork.
1376	2024-03-16 18:29:40	湖北	0	尝不出来，我又不吃!	10	Can't taste it, I won't eat it!
1377	2024-03-16 18:29:56	江苏	0	记得几年前午餐肉也是	10	Remember a few years ago the lunch meat was, too
1378	2024-03-16 18:29:59	江苏	0	那工作人员又不吃，他怎么知道口感差不多呢？	21	So the staff doesn't eat it, how does he know that the taste is similar?
1379	2024-03-16 18:30:10	海南	0	最心塞的就是淀粉肠[泪奔]我巨爱吃那个，昨天315，心碎一地	30	The most heart plug is the starch intestine [tears] I love to eat that, yesterday 315, broken heart
1380	2024-03-16 18:30:27	河南	0	以后槽头肉该用来做什么？	12	What should the meat be used for?
1381	2024-03-16 18:30:42	河南	0	外卖小碗菜也买到过槽头肉	12	The takeaway dishes also bought the top meat
1382	2024-03-16 18:30:48	广东	2	你这不锈钢筷子也不安全	11	Your stainless steel chopsticks are not safe either
1383	2024-03-16 18:30:53	河北	0	[流泪][流泪][流泪][流泪][流泪][流泪]	24	[Tears] [tears] [tears] [tears] [tears] [tears]
1384	2024-03-16 18:31:13	湖南	1	小杨哥，卖淋巴肉[流泪]	12	Xiao Yang elder brother, selling lymphatic meat [shed tears]
1385	2024-03-16 18:31:17	新疆	1	你装作不知道就行了[捂脸]，反正经常吃[捂脸]	23	You pretend not to know the line [face], anyway often eat [face]
1386	2024-03-16 18:31:32	山东	0	预制菜[看]	6	Prefabricated vegetables [watch]
1387	2024-03-16 18:31:36	北京	0	买预制菜的人还不少[捂脸]	13	There are many people who buy prefabricated dishes [face cover]
1388	2024-03-16 18:31:43	安徽	0	里外都坑 太缺德了	11	It's all right inside and out. It's too immoral
1389	2024-03-16 18:31:46	山西	0	敢紧退[捂脸]	7	Dare to retreat tightly [cover your face]
1390	2024-03-16 18:31:47	广东	0	我买的长沙发的	7	I bought the couch
1391	2024-03-16 18:31:54	安徽	0	我不吃，老板真良心。	10	I don't eat, the boss is really conscience.
1392	2024-03-16 18:31:55	广东	0	肉不吃，吃菜没事[泪奔]	12	Do not eat meat, eat vegetables for nothing [tears]
1393	2024-03-16 18:32:08	广西	0	应该寄去老板家里	8	Should be sent to the boss's house
1394	2024-03-16 18:32:38	广西	2	不如买我们广西玉林老家的，那边都是好的五花肉，就是贵了一点	29	As to buy our Guangxi Yulin hometown, there are good pork belly, is a little expensive
1395	2024-03-16 18:32:52	安徽	0	@甜甜圈. @等等就长大 @小王子�� @卷卷狸 @My 智享云☁️	34	@ doughnut.@ Wait grow up @ little prince �� @ volume @My wisdom enjoy cloud ☁
1396	2024-03-16 18:33:08	河南	2	《对人体有伤害吗？》《我不吃》[捂脸]	19	Is it harmful to the human body?"I don't eat" [Face cover]
1397	2024-03-16 18:33:09	湖北	0	吃吃吃，不能白花钱啊[发呆]	14	Eat, can not spend money ah [daze]
1398	2024-03-16 18:33:13	江苏	0	你这个是金色盒子放心吃	11	You can eat this one in a gold box
1399	2024-03-16 18:33:14	北京	0	你知道为啥中国人口这么多，从来不担心缺粮食吗	22	Do you know why China has so many a large population that it never worries about lack of food
1400	2024-03-16 18:33:24	浙江	0	哈哈，梅菜扣肉还有你的盘子都上315了	19	Haha, plum vegetables braised pork and your plate are on 315
1401	2024-03-16 18:33:33	广东	0	@柒年	3	@ Seven years
1402	2024-03-16 18:33:33	安徽	0	从前有一个笨蛋，捡到了3000元，他交给�叔叔，�叔叔不要，于是笨蛋买了一部手机，他在那里一直按…展开	51	Once upon a time there was a fool, picked up 3000 yuan, he gave to uncle �, � uncle do not, so fool bought a mobile phone, he was there to press... spread
1403	2024-03-16 18:33:39	四川	0	昨天刚炫了两碗就给我来这个[九转大肠][九转大肠][九转大肠]	31	Yesterday just dazzle two bowls to give me this [nine turn large intestine] [nine turn large intestine] [nine turn large intestine]
1404	2024-03-16 18:34:33	江苏	0	老乡鸡	3	The fellow chicken
1405	2024-03-16 18:34:36	辽宁	0	吞梅菜扣肉嘎哈？	8	Swallow plum vegetables braised pork ga ha?
1406	2024-03-16 18:34:43	甘肃	0	@C�	3	@C�
1407	2024-03-16 18:34:43	山东	0	是的，除了梅菜扣肉的这点，别的槽头肉都扔了[微笑]	25	Yes, except for the plum vegetable meat, the other meat is thrown away [smile]
1408	2024-03-16 18:34:44	广东	0	不要相信高价有良心，高价赚的更多现在的问题是罚的太少	26	Don't believe that high price have conscience, high price earn more now the problem is too little punishment
1409	2024-03-16 18:34:46	河北	2	[赞][赞][赞]	9	[Like] [like] [like]
1410	2024-03-16 18:34:50	江苏	0	梅菜扣肉我不吃肥肉[看]	12	I don't eat fat meat with plum vegetables [look]
1411	2024-03-16 18:34:57	辽宁	0	我可是梅菜扣肉的大客服	11	I'm a big customer service worker
1412	2024-03-16 18:35:06	四川	0	今天刚吃了，在面馆里吃的。不知道他那个是预制的还是自己做的？	30	I just ate it today. I ate it in the noodle shop. I wonder if he was prefabricated or made it himself?
1413	2024-03-16 18:35:15	湖北	1	[捂脸]当年我做快餐都是用新鲜五花肉做，买的干货店梅菜不好吃特意去网上浙江那边的好梅菜。我所有猪肉类都是新鲜的，鸡翅根都是六和，最后实在是挣不到钱就没干了，所以说做生意要没良心，有良心做不了生意	97	[Face cover] in those days I do fast food with fresh pork belly, buy the dry goods shop plum food is not delicious specially go to the Internet Zhejiang there good plum food. I all pork kind is fresh, chicken wing root is Liuhe, finally is really can not earn money did not do, so say business to have no conscience, conscience can not do business
1414	2024-03-16 18:35:16	内蒙古	0	申请仅退款吧	6	Apply for a refund only
1415	2024-03-16 18:35:23	河南	0	北京:食品安全跟我有啥关系[捂脸]，反正我又不吃	24	Beijing: food safety has nothing to do with me [face], anyway I don't eat
1416	2024-03-16 18:35:33	广东	1	每次都是大众反应大才会查出来。难道就不难生产前就审核吗。国民健康重中之重啊[流泪]	41	Every time it's the public reaction. Is it not difficult to review it before production. National health top priority among priorities ah [tears]
1417	2024-03-16 18:35:34	新疆	0	哈哈我不吃，	6	Ha ha I don't eat,
1418	2024-03-16 18:35:35	江西	1	找平台仅退款呀	7	Find a platform only to refund ah
1419	2024-03-16 18:35:41	广东	1	我不吃[捂脸]。	8	I don't eat [face cover].
1420	2024-03-16 18:35:42	江苏	0	我又不吃我管那干嘛[泪奔]	13	I don't eat I tube that why [tears]
1421	2024-03-16 18:35:45	广东	0	理财产品了	5	Financial products
1422	2024-03-16 18:35:56	安徽	0	@@一只小圆子	7	A little circle son
1423	2024-03-16 18:36:12	浙江	0	罚款力度跟不上。[发怒]	12	The fines can't keep up.[get angry]
1424	2024-03-16 18:36:14	河南	0	生命健康始于健康食材	10	Life and health begins with healthy food ingredients
1425	2024-03-16 18:36:17	浙江	0	我要吃，就自己做，既便宜又卫生	15	I want to eat, just make it myself, both cheap and hygienic
1426	2024-03-16 18:36:46	海南	0	哈哈哈哈	4	Ha ha ha ha
1427	2024-03-16 18:36:53	江苏	0	春节我也买一盒一直放冰箱没吃	14	Spring Festival I also bought a box of the refrigerator did not eat
1428	2024-03-16 18:36:59	广西	0	我不吃，哈哈	6	I don't eat it. Ha ha
1429	2024-03-16 18:37:03	四川	0	@tt	3	@tt
1430	2024-03-16 18:37:03	山西	0	谁让你买的[捂脸]	9	Who let you buy the [face cover]
1431	2024-03-16 18:37:15	四川	2	@自如自如自如	7	@ Freely, freely freely
1432	2024-03-16 18:37:18	山东	0	安徽全是？	5	Anhui is all?
1433	2024-03-16 18:37:29	湖北	0	@Ponnenult [抱抱你][抱抱你]	21	@Ponnenult [hug you] [hug you]
1434	2024-03-16 18:37:32	孟加拉国	0	看你们还吃不吃预制菜	10	See you still eat prepared dishes
1435	2024-03-16 18:37:38	山西	0	聪厨是不是槽头肉	8	Cong kitchen is not the groove head meat
1436	2024-03-16 18:37:39	江苏	5	何愁不衰！	5	Why worry not die!
1437	2024-03-16 18:37:39	广东	0	@青徵鱼子 [流泪]还好我不爱吃，再也不吃了	22	@ Qingzheng fish roe [tears] fortunately I do not love to eat, no longer eat
1438	2024-03-16 18:37:45	安徽	0	靠待人是阜阳特产	8	Relying on treating people is a specialty of Fuyang
1439	2024-03-16 18:37:45	山东	0	我有春天食品的梅菜扣肉怎么办？	15	What if I have spring food?
1440	2024-03-16 18:37:48	湖南	0	我昨天才吃完[泪奔][泪奔][泪奔][泪奔]	22	I just ate yesterday [tears] [tears] [tears] [tears]
1441	2024-03-16 18:37:48	浙江	0	这东西总得卖吧？不然会让销毁吗？这次不做梅菜扣肉了，然后又会用到哪里呢？	36	You have to sell this thing, right? Would it otherwise be destroyed? This time do not do plum vegetable braised pork, and then where will you use it?
1442	2024-03-16 18:37:49	河南	0	当地政府难道说不知道吗？	12	Didn't the local government know that?
1443	2024-03-16 18:37:52	浙江	2	以后除了自己动手做的食物都不敢尝试[捂脸]	21	In the future, I dare not try it except to make my own food [face cover]
1444	2024-03-16 18:37:55	山东	850	希望每天都能3.15查下去。	14	I hope to check it at 3.15 every day.
1445	2024-03-16 18:38:03	黑龙江	1	没事，你放心吃	7	Nothing, you can eat it safely
1446	2024-03-16 18:38:03	河北	0	买都买了[色][色]	10	Buy all to buy [color] [color]
1447	2024-03-16 18:38:04	安徽	0	@纯牛奶不好喝 阜阳�了[展开说说]	18	@ Pure milk is not good to drink Fuyang � [expand to talk]
1448	2024-03-16 18:38:06	江苏	1	根本原因罚的太轻！利益战胜良心	15	The root cause punishment is too light! Interests overcome conscience
1449	2024-03-16 18:38:10	江苏	0	我买的涡阳县是不是啊[抠鼻]	14	I bought the Guoyang County is not ah [nose picking]
1450	2024-03-16 18:38:10	上海	0	山东产的黄油和奶酪应该也是个灾区	16	The butter and cheese from Shandong should also be a disaster area
1451	2024-03-16 18:38:11	山西	2	[赞][赞] [赞][赞][赞][赞][赞]	22	[Like] [like] [like] [like] [like] [like] [like]
1452	2024-03-16 18:38:22	江西	0	预制菜要便宜都这样	9	Prefabricated dishes are just as cheap
1453	2024-03-16 18:38:27	辽宁	0	我能活到今天全靠一身正气[泪奔][泪奔][泪奔]	24	I can live today by a healthy body [tears] [tears] [tears]
1454	2024-03-16 18:38:33	四川	0	一个不会做饭吃外卖的人，已经开始学做饭了。已经不在购买肉食吃了恐怖。	34	A man who can't cook and eat takeout is already learning how to cook. No longer buying meat to eat the terror.
1455	2024-03-16 18:38:34	重庆	0	重庆那种背篓背出来卖的烧白看起来是正经肉	20	The roast white from the basket in Chongqing looks like serious meat
1456	2024-03-16 18:38:35	安徽	0	[流泪]黑火[比心]	10	[Tears] Black fire [than the heart]
1457	2024-03-16 18:38:36	广东	0	还是我好，穷人一个，一个都没有踩雷[抠鼻][抠鼻][抠鼻]	29	Or I am good, a poor man, one did not step on thunder [nose] [nose] [nose]
1458	2024-03-16 18:38:40	广东	5	[捂脸][捂脸][捂脸]其实还有很多我们不知道的食品	26	[Face cover] [face cover] [face cover] In fact, there are a lot of food we don't know
1459	2024-03-16 18:38:44	江苏	0	幸好我不买预制菜[看]	11	Fortunately I don't buy prefabricated dishes [look]
1460	2024-03-16 18:38:52	北京	0	阜阳又要火了吗	7	Is Fuyang going to be hot again
1461	2024-03-16 18:38:53	湖北	0	预制菜狗都不吃[尬笑]	11	Prefabricated vegetable dogs don't even eat [awkward laugh]
1462	2024-03-16 18:38:54	浙江	0	：中国人不骗中国人，还得被阜阳的梅菜扣肉骗着[流泪]	26	: The Chinese people do not cheat the Chinese people, but also have to be Fuyang plum vegetables braised meat cheat [tears]
1463	2024-03-16 18:39:00	吉林	603	百果园做活动一去就说卖完了	13	Hundred orchard to do activities to say sold out
1464	2024-03-16 18:39:01	广西	0	支持食品安全加入死刑！	11	Support for food safety to join the death penalty!
1465	2024-03-16 18:39:01	四川	0	黄盒子五花肉[看]白盒子槽头肉	15	Yellow box pork belly [see] white box slot meat
1466	2024-03-16 18:39:06	天津	0	庆幸吧还好没吃[泣不成声]	13	I'm glad I didn't eat it [sobbing]
1467	2024-03-16 18:39:07	山东	0	@梦里去冰岛	6	Go to Iceland in your dream
1468	2024-03-16 18:39:09	浙江	0	@Lelouch	8	@Lelouch
1469	2024-03-16 18:39:09	广东	0	你说错了不是生产企业的问题，，是食品监督问题，还有罚款问题坐牢问题	33	If you are wrong, it is not a problem of the manufacturer, it is a problem of food supervision, and the problem of prison
1470	2024-03-16 18:39:12	四川	0	梅菜扣肉我都是自己做的！	12	I made all the meicai braised pork by myself!
1471	2024-03-16 18:39:17	广东	0	哈哈哈，我不吃	7	Hahaha, I won't eat it
1472	2024-03-16 18:39:18	山东	17	黑心商家要一查到底消费者才能放心	16	Black heart businesses to check in the end of consumers can rest assured
1473	2024-03-16 18:39:19	山东	0	[疑问][疑问][疑问]	12	[Question] [Question] [Question]
1474	2024-03-16 18:39:19	江苏	0	不吃肥肉，那口感下不了口 [看]	16	Do not eat fat, the taste can not be under the mouth [look]
1475	2024-03-16 18:39:28	山东	13	食品安全不是一句话就可以轻易解决的，只有你自己真正重视了，大家才能够重视。	37	Food safety is not a word can be easily solved, only you really pay attention to, we can pay attention to.
1476	2024-03-16 18:39:30	辽宁	31	违法成本太低	6	Illegal costs are too low
1477	2024-03-16 18:39:31	重庆	2	放心吃啥啊，他们自己都不吃[看]	16	Feel what to eat, they don't eat [look]
1478	2024-03-16 18:39:34	湖北	0	我.....虽然不是阜宁的 但	15	I..... Although not funing but
1479	2024-03-16 18:39:42	北京	0	退一赔三[抠鼻]	8	One one for three [nose]
1480	2024-03-16 18:39:44	四川	0	想想就明天自己来做[捂脸]	13	Think about it by yourself tomorrow [face cover]
1481	2024-03-16 18:39:47	湖南	2	还是怀念小时候的食品，原汁原味	15	Still miss the childhood of the food, the original taste
1482	2024-03-16 18:39:50	江苏	1	半斤五花肉要7块钱，生产成本加加，自己算算，梅菜扣肉卖7块钱，有这么便宜，[捂脸]	41	Half a jin of pork belly to 7 yuan, the production cost plus, their own calculation, plum vegetable buckle meat sold for 7 yuan, there is so cheap, [cover face]
1483	2024-03-16 18:39:54	北京	0	中午刚吃完小笼包[捂脸]	12	Just finished eating xiaolongbao at noon [face cover]
1484	2024-03-16 18:40:00	广东	0	这些腺体应该屠宅场就该处理干净的	16	These glands should be clean in the house
1485	2024-03-16 18:40:06	安徽	2	悲哀呀[流泪]	7	Sad ah [tears]
1486	2024-03-16 18:40:12	黑龙江	1	反正我不吃，谁爱吃谁吃[笑哭][抱拳]	19	Anyway, I don't eat, who love to eat who to eat [laugh and cry] [hold fist]
1487	2024-03-16 18:40:15	黑龙江	13	想吃个淀粉肠这么难吗[泪奔]都是淀粉也行啊	21	Want to eat a starch intestine so difficult [tears] are starch also ok
1488	2024-03-16 18:40:16	浙江	0	到哪了都是一分钱一分货，便宜你们就多吃点	20	Wherever you get, you pay for, cheap you eat more
1489	2024-03-16 18:40:23	黑龙江	0	黄盒子的能吃，小杨哥卖的是白盒的	16	Yellow box can eat, small brother Yang sells is a white box
1490	2024-03-16 18:40:23	四川	2	别这样，你这样说小摊小贩怎么生活，少吃点应该没事[捂脸]	28	Don't do this, you say how to live, eat less should be nothing [face]
1491	2024-03-16 18:40:23	湖南	0	我也买了，昨天签收，今天去看，店都没了撤了[泪奔][泪奔][泪奔]	33	I also bought, signed yesterday, today to see, the store did not withdraw [tears] [tears] [tears]
1492	2024-03-16 18:40:26	北京	0	看那肉形状就不是好肉！好肉不是那种豆状的！豆状的要么是豆猪，要么就是腺体淋巴肉！	40	Look at the shape of the meat is not a good meat! Good meat is not a bean shape! The bean-like ones are either bean pigs or glandular lymph flesh!
1493	2024-03-16 18:40:27	浙江	0	日料半成品你发一下链接	11	You a semi-finished products
1494	2024-03-16 18:40:34	北京	0	我在多多买菜上买的 山东产的梅菜扣肉 应该不这样吧[捂脸]	29	I bought in Shandong should not be so [face]
1495	2024-03-16 18:40:36	广东	6	惩罚力度还是太低了	9	The punishment is still too low
1496	2024-03-16 18:40:39	黑龙江	0	换个包装接着卖	7	Change the package and then sell it again
1497	2024-03-16 18:40:40	广东	2	好家伙 心态崩了 哪个明星网红塌房跟我没有半毛钱关系 但这些吃的方方面面跟我关系可就老大了[泪奔]	49	Good guy state of mind collapse which star net red collapse room with me have no half a dime relationship but these eat all aspects with my relationship can be the eldest brother [tears]
1498	2024-03-16 18:40:44	四川	0	你应该提前把它吃了，就不知道了。[看]	19	You should have eaten it early, so you don't know.[look after]
1499	2024-03-16 18:40:50	河南	0	关键惩罚太低了，罚个几千几万的过几天人家换个马甲继续干，嘎嘎挣钱，良心值几个钱	39	The key punishment is too low, a fine of thousands of thousands of a few days people change a vest to continue to work, quack money, conscience worth a few money
1500	2024-03-16 18:40:54	浙江	1	这五花肉，中间一条瘦，加外面一层皮，[抠鼻]如果你给你老婆买这样的五花肉，会被骂[灵机一动]	46	This pork belly, a thin in the middle, add a layer of skin outside, [pick the nose] if you buy such pork belly for your wife, you will be scolded [have an idea]
1501	2024-03-16 18:41:02	吉林	0	全国人民都是超人！就是毒不死你说厉害不[捂脸]	23	The whole country is a superman! Is poison not dead you say fierce not [cover face]
1502	2024-03-16 18:41:04	浙江	0	我不吃	3	I don't want to eat it
1503	2024-03-16 18:41:04	河北	0	@老张和慢慢	6	@ Lao Zhang and slowly
1504	2024-03-16 18:41:11	广西	0	现在猪肉这么便宜都这样搞，艾。	15	Now the pork is so cheap, ai.
1505	2024-03-16 18:41:12	安徽	0	我绝对不吃，预制菜	9	I never eat, predishes
1506	2024-03-16 18:41:26	福建	0	挑食也是有好处的	8	Picky food is also good too
1507	2024-03-16 18:41:31	北京	0	没有审查机构吗	7	Is there no review body
1508	2024-03-16 18:41:31	河南	0	原料是哪里来的呢？打源头。。。。。	17	Where did the ingredients come from it? Play the source.....
1509	2024-03-16 18:41:33	河南	1	还好我从来不在网上买 肉制品[呲牙]	18	Fortunately, I never buy meat online [teeth]
1510	2024-03-16 18:41:34	安徽	0	直接告它	4	Tell it directly
1511	2024-03-16 18:41:37	北京	0	[呲牙][呲牙][呲牙]搜搜315碗，也把碗扔了吧	25	[] [] []] Search 315 bowls and throw away the bowls
1512	2024-03-16 18:41:41	辽宁	1	以后就改成小吃铺专用肉馅了	13	Later, it will be changed into a snack shop for special meat filling
1513	2024-03-16 18:41:46	山东	3	建多建全打假组织并配法律保护	14	Build more anti-counterfeiting organizations and provide legal protection
1514	2024-03-16 18:41:47	广东	1	做菜的视频一到了放调料包预制料包的科技我都是直接切下一条视频[捂脸]	34	When it comes to the cooking video and the prefabricated technology, I just cut a video [face]
1515	2024-03-16 18:41:49	马来西亚	1	@我打不赢那只狗 @关玉米 @Snow weeeeee @博物馆的花瓶�� @Desmond	46	@ I can't beat that dog @ close corn @Snow weeeeee @ museum vase �� @Desmond
1516	2024-03-16 18:41:55	河南	0	早以是公开的秘密	8	Early is an open secret
1517	2024-03-16 18:42:01	河南	0	[捂脸][捂脸][捂脸][捂脸][捂脸]	20	[Face cover] [face cover] [face cover] [face cover] [face cover]
1518	2024-03-16 18:42:06	河南	0	@不想上课（减肥中） 爱吃梅菜扣肉的绷不住了[惊恐][惊恐][惊恐]	34	@ Don't want to class (weight loss) love to eat plum vegetables braised pork can not stretch [panic] [panic] [panic]
1519	2024-03-16 18:42:14	河南	0	[666][666][666]	15	[666][666][666]
1520	2024-03-16 18:42:16	浙江	27	民以食为天，立即严管处罚死[赞][赞][赞]	22	Food is the life of the people, immediately strict punishment of death [praise] [praise] [like]
1521	2024-03-16 18:42:19	河南	0	你看看咱俩的是不是一样	11	Look if we are the same
1522	2024-03-16 18:42:19	江苏	4	现在饭店里的包子都是用的淋巴肉[捂脸]	19	Now the steamed stuffed bun in the restaurant is used with lymphatic meat [face cover]
1523	2024-03-16 18:42:21	上海	1	这就是槽头肉	6	This is the tangy meat
1524	2024-03-16 18:42:22	陕西	0	现在买，会不会都是真的	11	Buy it now, will it all be true
1525	2024-03-16 18:42:22	四川	0	这玩意自己买点五花肉做他不香吗？	16	Isn't it sweet to buy some pork belly for him?
1526	2024-03-16 18:42:23	辽宁	0	包子饺子带馅的更邪乎	10	Steamed stuffed bun dumplings with stuffing is more evil
1527	2024-03-16 18:42:28	山东	0	我不吃	3	I don't want to eat it
1528	2024-03-16 18:42:28	陕西	1	谁给你说这必须要卖了，你这个想法，这淋巴肉是非吃不可吗[尬笑]	31	Who told you that this must be sold, you this idea, this lymphatic meat is not to eat [embarrassed smile]
1529	2024-03-16 18:42:33	广东	1	员工：我不吃[捂脸]	10	Employee: I don't eat [face cover]
1530	2024-03-16 18:42:33	江苏	0	不会有专门从国外进口这种肉吧	14	There will be no meat imported from abroad
1531	2024-03-16 18:42:33	辽宁	1	[捂脸]我说出国咋吃啥都拉肚子呢，原来是国外东西太干净了	28	[Face cover] I said to go abroad how to eat what all have diarrhea, the original is the foreign things are too clean
1532	2024-03-16 18:42:35	江苏	0	还好自己会做[捂脸][捂脸]	14	Fortunately, I can do [face] [face]
1533	2024-03-16 18:42:37	河南	7	涉及所有危害人生安全的，全部死刑，我看谁还敢	22	Involving all who endanger the safety of life, all the death penalty, I see who still dare
1534	2024-03-16 18:42:39	陕西	0	违法成本太低	6	Illegal costs are too low
1535	2024-03-16 18:42:43	江苏	7	这就是谋杀！	6	This is murder!
1536	2024-03-16 18:42:44	山西	0	我差点也买了	6	I almost bought it too
1537	2024-03-16 18:42:45	山东	6	吃淀粉可以！千万别带肉[捂脸]	15	Eat starch can! Do not bring meat [face cover]
1538	2024-03-16 18:42:47	河南	0	只要是肉制品便宜的都不要买，包括包子饺子馄饨馅饼，里面的肉都不能吃，不管是大品牌还是小品牌，像这玩意我看都不看，自己去超市买后腿肉，十一二块一斤，你想吧，这种速食品怎么可能用好肉，包括外卖我都很久不都点了，自己炖肉吃[捂脸][捂脸]	116	As long as it is cheap meat don't buy, including steamed stuffed bun dumplings wonton pie, the meat cannot eat, whether big brand or small brand, like this thing I don't see, go to the supermarket to buy hind leg meat, 12 pieces of a catty, you think, how can this speed food with good meat, including delivery I not point for a long time, their stew [wu face] [wu face]
1539	2024-03-16 18:42:50	浙江	2	网上销售怎么监管？	9	How to supervise online sales?
1540	2024-03-16 18:42:56	山东	1	[微笑]外面的包子饺子炒菜大多都是这种肉，吃了这么多年了，吃吧，身体都习惯了[捂脸][捂脸][捂脸]	50	[Smile] outside of the steamed stuffed bun dumplings cooking are mostly this kind of meat, eat for so many years, eat, the body is used to [face] [face] [face]
1541	2024-03-16 18:42:58	山西	0	去年买了一箱酸菜	8	I bought a box of sauerkraut last year
1542	2024-03-16 18:42:59	四川	77	各个方面都想着整死我[流泪][流泪][流泪]	22	[tears] [tears] [tears]
1543	2024-03-16 18:43:05	贵州	0	吃一次死不了哈哈	8	Can't die after eating it once, haha
1544	2024-03-16 18:43:05	北京	2	我想尝尝四川那种风干纯肉腊肠，我都不敢上网买，那玩意便宜贵了都不靠谱[呆无辜]	39	I want to taste the kind of Sichuan dried pure meat sausage, I dare not buy online, that thing is cheap and expensive are not reliable [stay innocent]
1545	2024-03-16 18:43:10	浙江	6	食品安全问题，关系人的生命安全。判刑	18	Food safety problem is related to people's life safety.pass a sentence
1546	2024-03-16 18:43:15	河南	0	捐给建川博物馆吧[感谢]	12	Donate it to the Jianchuan Museum [thank you]
1547	2024-03-16 18:43:24	天津	0	国顺的怎么样，过年买的国顺的	14	How about the country shun, the Chinese New Year to buy the country shun of
1548	2024-03-16 18:43:31	陕西	0	五花肉能看出来	7	The pork belly can see it
1549	2024-03-16 18:43:39	辽宁	0	生活节奏太快了，都摆都烂下来还哪儿来预制菜。你看看你看看这政策出的，是吧[憨笑]	40	The pace of life is too fast, all the rotten down where to return the prefabricated dishes. Look at the policy, don't it [silly smile]
1550	2024-03-16 18:43:52	内蒙古	0	你这个很像血脖肉 肯定不是五花肉	17	You this is like blood neck meat certainly not pork belly
1551	2024-03-16 18:43:56	湖南	0	我一般都是自己买肉做	10	I usually buy my own meat
1552	2024-03-16 18:44:08	广东	2	是不是那种，每片都是肥肉，瘦肉只有一点点，而且瘦肉是点状分布的	31	Is not that, each piece is fat, only a little lean meat, and lean meat is dot distribution
1553	2024-03-16 18:44:23	湖南	2	新闻姐，不能吃的太多，记不住。能告诉哪些能吃不？少，好记。	29	News elder sister, can't eat too much, can't remember. Can you tell what to eat? Less, remember.
1554	2024-03-16 18:44:33	广东	0	@德恒恒子 别再煮了[感谢]	14	@ Dehenghengko stop cooking [thank you]
1555	2024-03-16 18:44:37	云南	0	为什么国家不早报，非要等315	15	Why the country not morning, have to wait 315
1556	2024-03-16 18:44:39	安徽	0	再见梅菜扣肉我宣布粉蒸肉现在第一[看]	19	Goodbye plum vegetable braised pork I declare that steamed pork is now the first [look]
1557	2024-03-16 18:44:45	安徽	0	@独眼绿豆精	6	@ One-eyed mung bean essence
1558	2024-03-16 18:44:51	浙江	0	定法吧。谁做谁枪毙。	10	Make the method. Who does who shoots.
1559	2024-03-16 18:45:07	广西	1	[发怒][发怒][发怒][发怒]这些生产企业[发怒][发怒][发怒][发怒]所有人全部判死刑[发怒][发怒][发怒][发怒][发怒][发怒][发怒][发怒][发怒][发怒][发怒][发怒][发怒][发怒][发怒][发怒][发怒][发怒][发怒][发怒][发怒]	130	[Angry] [angry] [angry] [angry]. These production enterprises [anger] [anger] [anger] [anger] all sentenced to death [anger] [anger] [anger] [anger] [anger] [anger] [anger] [anger] [anger] [anger] [anger] [anger] [anger] [anger] [anger] [anger] [anger] [anger] [anger]
1560	2024-03-16 18:45:07	广西	1	[发怒][发怒][发怒][发怒]这些生产企业[发怒][发怒][发怒][发怒]所有人全部判死刑[发怒][发怒][发怒][发怒][发怒][发怒][发怒][发怒][发怒][发怒][发怒][发怒][发怒][发怒][发怒][发怒][发怒][发怒][发怒][发怒][发怒]	130	[Angry] [angry] [angry] [angry]. These production enterprises [anger] [anger] [anger] [anger] all sentenced to death [anger] [anger] [anger] [anger] [anger] [anger] [anger] [anger] [anger] [anger] [anger] [anger] [anger] [anger] [anger] [anger] [anger] [anger] [anger]
1561	2024-03-16 18:45:10	山东	0	梅菜扣肉，我每次做都五个小时！让我拿去买最少40一斤	26	Meicai braised pork, I do it for five hours every time! Let me take it to buy at least 40 jin
1562	2024-03-16 18:45:17	江苏	0	老乡鸡用的啥？	7	What does the fellow countryman chicken use?
1563	2024-03-16 18:45:20	河南	0	只吃街上现做的，预制的这种硬菜不敢买	18	Only eat the street, prefabricated this hard dishes dare not buy
1564	2024-03-16 18:45:20	宁夏	51	犯罪成本太低啦，如果能罚他个倾家荡产或者判刑三年起步看看还有商家敢乱来。	36	The cost of crime is too low, if you can punish him or sentence three years to see there are businesses dare to mess.
1565	2024-03-16 18:45:30	山东	0	还好我常年吃的比较清淡，淀粉肠和梅菜扣肉基本不碰	24	Fortunately, I eat relatively light all the year round, starch sausage and plum vegetable braised pork basically do not touch
1566	2024-03-16 18:45:38	浙江	2	一年查一次。闲就闲吧！能不能闲的心安理得？	21	Check once a year. Take your time! Can you feel at ease?
1567	2024-03-16 18:45:39	陕西	1	@悍匪只抢益菌多 阜阳这个赛季上大分哈哈哈哈哈哈哈哈哈哈哈哈哈哈哈哈哈哈哈哈哈哈哈哈哈哈哈哈哈哈哈哈哈哈哈哈哈哈哈哈哈哈哈哈哈哈哈哈哈哈哈哈哈哈哈哈哈哈哈哈哈哈哈哈哈哈哈哈哈哈哈哈哈哈哈哈哈哈哈哈哈哈哈哈哈哈哈哈哈哈哈哈哈哈哈哈哈哈哈哈哈哈哈哈哈哈哈哈哈	127	@ Gang only rob beneficial bacteria more Fuyang this season, ha ha ha ha ha ha ha ha ha ha ha ha ha ha ha ha ha ha ha ha ha ha ha ha ha ha ha ha ha ha ha ha ha ha ha ha ha ha ha ha ha ha ha ha ha ha ha ha ha ha ha ha ha ha ha ha ha ha ha ha ha ha ha ha ha ha ha ha ha ha ha ha ha ha ha ha ha ha ha ha ha ha ha ha ha ha ha ha ha ha ha ha ha ha ha ha ha ha ha ha ha ha ha ha ha ha ha ha ha
1568	2024-03-16 18:45:45	河南	1	[绝望的凝视][绝望的凝视]	14	[Desperate gaze] [Desperate gaze]
1569	2024-03-16 18:45:52	广东	1	你盘子也一起扔了吧[捂脸]	13	You throw your plate [cover your face]
1570	2024-03-16 18:45:53	河南	384	买几斤芹菜，罚一二十万，像这这种造假伪劣的罚多少呀？	26	Buy a few pounds of celery, fine one hundred thousand, like this kind of fake shoddy fine how much?
1571	2024-03-16 18:45:54	安徽	0	我之前也买了[流泪]	10	I bought it before. [Tears]
1572	2024-03-16 18:45:55	广东	0	[捂脸]在公司点快餐吃过几次像这种的梅菜扣肉，现在想吐	27	[Face cover] in the company order fast food to eat several times like this kind of plum vegetables braised pork, now want to vomit
1573	2024-03-16 18:46:17	天津	0	退款吧	3	Refund it
1574	2024-03-16 18:46:17	重庆	1	这玩意儿还带上色的，确实跟我自家做的完全看不出区别，除了这个颜色有点重之外，我就说下面那个菜那个颜色就不对，感觉像上了色一样	62	This thing is also colored, which is really no different from my own made, except that the color is a little heavy, I said that the following dish and the color is wrong, feel like the color
1575	2024-03-16 18:46:22	广东	0	@什么西米露 上次我们丰余年的不会是吧[流泪][流泪][流泪]	31	What simil dew the last time we are not [tears] [tears] [tears]
1576	2024-03-16 18:46:40	四川	0	真的是太可怕了，外面卖吃的，真的太可怕了	20	It's really terrible, it's really terrible
1577	2024-03-16 18:46:44	浙江	0	白盒才是糟头肉，你应该这样安慰自己	17	The white box is the bad meat, you should comfort yourself like this
1578	2024-03-16 18:46:51	河南	2	这到底是怎么了？	8	What's going on?
1579	2024-03-16 18:46:52	山东	0	[左上][左上][左上]	12	[Upper left] [Upper left] [Upper left]
1580	2024-03-16 18:47:12	江西	0	以后别买那种特便宜的就行	12	Don't just buy that really cheap one later
1581	2024-03-16 18:47:13	湖北	0	阜阳是哪的[捂脸]	9	Fuyang is where the [cover your face]
1582	2024-03-16 18:47:24	安徽	2	刮一阵没影了[捂脸]	10	Scraven for a while [face]
1583	2024-03-16 18:47:25	浙江	0	放心吧，总会给你惊喜的[看]	14	Rest assured, it will always surprise you [look]
1584	2024-03-16 18:47:25	浙江	0	厂长:好好好下次给你打成肉泥包包子里，你继续吃[看]	26	Factory director: good good next time give you into meat bun steamed stuffed bun, you continue to eat [see]
1585	2024-03-16 18:47:42	上海	0	真有人买啊	5	Someone really buys it
1586	2024-03-16 18:47:44	辽宁	0	看着和五花肉区别还挺大的。	13	It looks quite different from the pork belly.
1587	2024-03-16 18:47:45	四川	0	哎，以前点外卖点的梅菜扣肉饭估计也是这个玩意想想心累，啥都有问题	32	Ah, before the point outside the selling point of plum vegetables buckle pork rice is estimated to be this thing to think about the heart tired, what all have a problem
1588	2024-03-16 18:47:54	福建	1	要抓肉的原头 要不还是会拿去做别的产品[捂脸]屠宰场不都是有部门管理的？ 出出前就要求处理干啥	48	To catch the original head of the meat or will be taken to do other products [face cover] slaughterhouse is not a department management? Ask for something before you get out
1589	2024-03-16 18:48:00	浙江	246	不光是淀粉肠，还有那些各种品牌的火腿肠我是从来不吃	25	Not only is the starch sausage, but also those various brands of ham sausage I never eat
1590	2024-03-16 18:48:10	江苏	2	看价格也分清了	7	Look at the price also distinguish
1591	2024-03-16 18:48:13	四川	3	我吃什么？	5	What do I eat?
1592	2024-03-16 18:48:22	湖南	1	现在退还来得及	7	It's now going to be returned too late
1593	2024-03-16 18:48:33	宁夏	0	我的建议是不要扔了，凑合吃了，别浪费[抠鼻]	22	My advice is not to throw it away, make do with it, don't waste [nose]
1594	2024-03-16 18:48:34	安徽	0	小杨哥：家人们[看]你们别搞我啊[看]	19	Brother Yang: my family [look] you don't make me [look]
1595	2024-03-16 18:48:36	湖北	0	正宗	2	orthodox school
1596	2024-03-16 18:48:39	河北	0	@小 红	5	@ Xiaohong
1597	2024-03-16 18:48:41	河南	0	今天吃桌，没敢吃扣肉	10	Today at the table
1598	2024-03-16 18:48:48	广东	0	赶紧去退款吧	6	Go for a refund
1599	2024-03-16 18:48:48	山东	0	冷知识，肉包大部分也是，而普通肉做出来没淋巴肉好吃，一个表弟的老丈人卖过早点，用普通肉做出来的包子差点意思，请教别人用淋巴肉味就对了，后来改行卖面条了[微笑]	79	Cold knowledge, most of the meat bag is also, and ordinary meat made no lymphatic meat delicious, a cousin's father-in-law sold breakfast, with ordinary meat made of the steamed stuffed bun almost meaning, ask others with lymphatic meat taste on the right, later changed to sell noodles [smile]
1600	2024-03-16 18:48:50	安徽	0	只要口感一样 放心吃吧你就	13	As long as the taste is the same, you can eat it safely
1601	2024-03-16 18:48:58	四川	0	恭喜升值了	5	Congratulations on the appreciation
1602	2024-03-16 18:49:07	四川	1	这会你村里老少爷们有可以开心了[感谢]中不中	22	This will be your village old and young men can be happy [thank you] missed
1603	2024-03-16 18:49:08	广东	0	幸好我不爱吃梅菜扣肉	10	Fortunately, I don't like plum vegetables
1604	2024-03-16 18:49:09	河南	0	@奈绪	3	@ Nao
1605	2024-03-16 18:49:10	广东	0	@网络男神黄泽涛 就是这样上学期我点了好几次梅菜扣肉，只吃梅菜 [尬笑]	36	Last semester, I ordered the plum vegetables for several times, only to eat the plum vegetables [awkward smile]
1606	2024-03-16 18:49:12	河南	0	买品牌的，不要买杂牌	10	Buy the brand, don't buy the miscellaneous brand
1607	2024-03-16 18:49:17	天津	12	年年查，年年有，缕缕查不尽！求下联	17	Every year check, every year have, continuously check endless! For the next union
1608	2024-03-16 18:49:18	江苏	0	@jet @低调的大叔	11	@ Jet @ low-key uncle
1609	2024-03-16 18:49:19	湖南	0	发国外啊[疑问]	8	Send abroad ah [question]
1610	2024-03-16 18:49:21	辽宁	0	问题是预制菜小作坊多不好监管吧	15	The problem is that the small prefabricated vegetable workshops are not easy to supervise
1611	2024-03-16 18:49:34	陕西	8	这些人都该重判，终身拉黑不许接触食品行业	20	These people should be given a heavy sentence, and lifelong shielding is not allowed to have access to the food industry
1612	2024-03-16 18:49:35	江苏	0	吃吧，偶尔吃吃美食[捂脸]，最后一次吃，下次再也不吃	26	Eat, occasionally eat food [face], eat the last time, never eat next time
1613	2024-03-16 18:49:41	江苏	0	[看]兄弟真想吃梅菜扣肉的话，我好兄弟他家里开梅菜扣肉厂的，买的猪肉都是买的好的五花肉，他自己也吃，我也买了吃，比这些网上卖的应该好很多	68	[Look] brother really want to eat plum vegetable braised pork, my good brother his home open plum vegetable braised meat, buy pork is to buy good pork belly, he himself also eat, I also bought to eat, than these online sales should be a lot better
1614	2024-03-16 18:49:45	福建	4	哎以后都不要去网络上买预制菜了，还是自己做的吃的放心[捂脸]	30	Ah later do not go to the network to buy prefabricated dishes, or their own do to eat rest assured [face]
1615	2024-03-16 18:49:46	广西	1	你做的你不吃，他做的他不吃，到最后你吃他做的，他吃你做的[微笑]这该死的世界[鼓掌]	42	You don't eat what you do, he does what he doesn't eat, in the end you eat what he does, he eats what you do [smile] this damn world [clap]
1616	2024-03-16 18:49:53	福建	2	因为穷，躲过了听花酒，还在暗暗自喜的时候，淀粉肠袭击了我[躺平][躺平]	36	Because of poverty, escaped listening to the flower wine, but also secretly happy from the time, the starch intestine hit me [lie flat] [lie flat]
1617	2024-03-16 18:49:56	广东	0	安徽？	3	Anhui?
1618	2024-03-16 18:50:04	江苏	0	可以退的	4	Can retreat
1619	2024-03-16 18:50:04	湖北	0	@Hype Boy 不敢吃擂饭了	16	@Hype Boy Afraid to eat a big meal
1620	2024-03-16 18:50:09	北京	3483	说实话我早对食品安全失去了信心。	16	To be honest, I have lost confidence in food safety.
1621	2024-03-16 18:50:12	江苏	3	刚刚买了一箱淀粉肠，还能不能吃了[捂脸]	20	Just bought a box of starch sausage, can eat [face]
1622	2024-03-16 18:50:17	江西	0	吃掉，死不了[看]	9	Eat it, you can't die [look]
1623	2024-03-16 18:50:25	陕西	17	把这些人直接封杀最好	10	It's best to block these people directly
1624	2024-03-16 18:50:38	上海	0	还好我不吃扣肉	7	Fortunately, I don't eat braised pork
1625	2024-03-16 18:50:38	重庆	0	还好我不爱吃这玩意	9	Fortunately, I don't like it
1626	2024-03-16 18:50:44	山东	0	拼多多居然还卡卡卖	9	Pinduoduo actually sells cards
1627	2024-03-16 18:50:49	广东	0	难怪小杨哥突然销声匿迹，原来是315来了，怕被点名	25	No wonder little brother Yang suddenly disappeared, the original is 315 came, afraid of being named
1628	2024-03-16 18:50:50	广东	1	@曲曲飨天歌 我们学校的会不会给吃死[捂脸]	22	Will our school will eat death [face]
1629	2024-03-16 18:50:50	广东	0	@痴én陳 @？？！！ @暖不拉几 @一颗炒西兰花	25	@ Chi-en Chen @??!!@ Nuannot a few @ a fried broccoli
1630	2024-03-16 18:50:51	江苏	0	有肉你就吃吧，一吃一个不吱声[看][看]	20	Have meat you eat it, eat a silent [see] [see]
1631	2024-03-16 18:50:54	浙江	2	那个带淋巴的槽头肉口感好不好？	15	How is that lymphatic notch meat?
1632	2024-03-16 18:51:05	河南	0	一般不在外边吃带肉的东西……毕竟我条件一般，我能吃的起的店，我都不放心。[捂脸]	40	I don't eat anything with meat outside... after all, I don't trust the shop I can eat.[cover one's face]
1633	2024-03-16 18:51:10	江苏	0	包子水饺，看不出	8	Steamed stuffed bun dumplings, you don't see it
1634	2024-03-16 18:51:20	上海	0	不止阜阳 山东某些厂也在用 成本低	17	Not only some factories in Fuyang and Shandong province are also using them at low costs
1635	2024-03-16 18:51:22	陕西	0	退呗	2	Back bai
1636	2024-03-16 18:51:26	江苏	2	@又留遗憾ˡᵃ @坠 @长期素食导致的 @AppLeJack. @Yiky @牛顿爱喝coffee 学校肉也长这样。[宕机]	62	@ And leave regret ˡᵃ @ fall @ long-term vegetarian caused by @AppLeJack.@ Yiky @ Newton loves to drink coffee school meat looks like this.[down]
1637	2024-03-16 18:51:32	新疆	1	推广预制菜的时候，可不是这么说的呀。[看][看]	24	That's not true when it comes to promoting prefabricated dishes.[Look] [Look]
1638	2024-03-16 18:51:41	浙江	0	我同事买的还给我2盒，一直没吃昨天看完315，今天立马扔了	29	My colleague bought 2 boxes for me, but I watched 315 yesterday and threw it away today
1639	2024-03-16 18:51:46	江西	0	@热红茶 [发呆][发呆][发呆][发呆]	21	@ Hot black tea [daze] [daze] [daze] [daze]
1640	2024-03-16 18:51:48	四川	1	@小鸟刘德华	6	@ Bird Andy Lau
1641	2024-03-16 18:51:49	广东	0	安徽省的酒可以喝吗	9	Can the wine in Anhui province drink
1642	2024-03-16 18:51:51	河北	0	盘子也扔了吧	6	Throw the plate away, too
1643	2024-03-16 18:51:51	浙江	0	小杨哥今天不敢开播了[捂脸]	14	Xiao Yang brother today dare not start [face]
1644	2024-03-16 18:51:58	黑龙江	0	直接买的绝版货[赞]	10	Buy the goods out of print directly [like]
1645	2024-03-16 18:52:10	福建	0	没事，315已经过了，曝光了也不查也不管的	21	Nothing, 315 has passed, exposure also do not check also ignore
1646	2024-03-16 18:52:13	北京	0	发了，十倍索赔	7	Sent, ten times the claim
1647	2024-03-16 18:52:16	湖北	0	槽头肉很明显的，	8	The slot meat is very obvious,
1648	2024-03-16 18:52:18	广东	6	当地质检部门也要问责	10	Local quality inspection departments should also be held accountable
1649	2024-03-16 18:52:22	四川	1	@Stars（星辰）	10	@Stars (Stars)
1650	2024-03-16 18:52:25	河南	0	你们不吃我吃，淘宝买菜5.98的梅菜扣肉挺好吃的，就是没钱买，好多天才能吃一盒！哪位好心能转我60块钱买几盒？	55	You don't eat me to eat, Taobao buy food 5.98 plum vegetables braised pork is very delicious, is no money to buy, many days to eat a box! Which kind person can transfer me 60 yuan to buy a few boxes?
1651	2024-03-16 18:52:28	四川	1	自己蒸就好了嘛	7	Just steam it by yourself
1652	2024-03-16 18:52:31	安徽	0	美食之都阜阳上热搜了@�ㅤㅤㅤ	15	Fuyang is a hot search for @�ㅤㅤㅤ
1653	2024-03-16 18:52:51	广东	0	我不吃[泪奔]	7	I don't eat [running in tears]
1654	2024-03-16 18:52:54	浙江	0	不然呢 你想着一帮本来就打算非法赚钱的垃圾放弃自己赚钱的东西 可能吗？	35	Otherwise, do you think a bunch of garbage that is going to make money illegally to give up your own money?
1655	2024-03-16 18:52:57	上海	6	最恶心的就是火腿肠	9	The most disgusting thing is the ham sausage
1656	2024-03-16 18:53:00	河南	0	怀孕吃了一次[尬笑]吃的吐 没吃完扔了	20	Pregnant to eat a [ga smile] eat vomit did not eat to throw away
1657	2024-03-16 18:53:32	安徽	0	我弟蒸二十碗得忙好几天，梅菜都很费劲	18	My brother steamed 20 bowls for several days, and the plum vegetables were very difficult
1658	2024-03-16 18:53:33	安徽	0	@回忆ヘ	4	@ recall ヘ
1659	2024-03-16 18:53:39	江苏	0	小杨哥带的梅菜扣肉，只卖给家人[捂脸][捂脸][捂脸]	27	Xiao Yang brother the icai braised pork, only sold to the family [face] [face] [face]
1660	2024-03-16 18:53:45	四川	0	我买的烧白能吃吗？	9	Can I eat the roast white I bought?
1661	2024-03-16 18:53:45	北京	0	@曦曦的肉 还是在家吃吧	12	@ Xixi Let's eat your meat at home
1662	2024-03-16 18:53:49	河南	0	我之前想买，犹豫了好久，还是算了[尬笑]。有点庆幸没买，但是在饭店吃过一次[流泪]，个人判断是的[流泪]，还是没躲过[流泪]	62	I wanted to buy it before, hesitated for a long time, or forget it [awkward smile]. A little glad that I did not buy it, but I ate in the restaurant once [tears], and my personal judgment is [tears], but I still did not avoid [tears]
1663	2024-03-16 18:54:06	山东	0	穷人淀粉肠，中产扣肉，富人听花酒，谁也躲不过[捂脸]	26	Poor starch sausage, middle class buckle meat, rich people listen to flower wine, who also can not hide [cover face]
1664	2024-03-16 18:54:08	北京	0	心里魔法攻击，大于，吃进去的物理攻击	18	Heart magic attack, greater than, eat into the physical attack
1665	2024-03-16 18:54:09	福建	0	学校食堂不会卖的也是这个吧[捂脸]	17	The school canteen will not sell this is also this [face cover]
1666	2024-03-16 18:54:12	河南	0	中国人不坑中国人	8	The Chinese people do not trap the Chinese people
1667	2024-03-16 18:54:12	福建	0	[尬笑]我滴妈，之前我爸还买了几盒，还都吃完了	23	[Laugh] My mom, my dad bought a few boxes and finished them
1668	2024-03-16 18:54:15	四川	0	去商场吃吧 商场还可以	14	Go to the mall to eat, the mall is OK
1669	2024-03-16 18:54:17	江苏	0	这个大肉应该不是[舔屏]	12	This big meat should not be a [licking screen]
1670	2024-03-16 18:54:25	北京	0	@旺仔小飞鱼 我不吃[OK][九转大肠]	20	@ Wangzai small flying fish I don't eat [OK] [nine turn large intestine]
1671	2024-03-16 18:54:28	安徽	0	[九转大肠]	6	[Braised Intestines in Brown Sauce]
1672	2024-03-16 18:54:39	河南	0	一碗麻辣烫，一杯奶茶看着看着不想吃了	18	A bowl of malatang, a cup of milk tea looking at the look at do not want to eat
1673	2024-03-16 18:54:46	江西	1	一直都想买，就是因为实在不敢相信商家的良心一直都下不了单	28	Always want to buy, because really can not believe the conscience of the business has been under the order
1674	2024-03-16 18:54:47	黑龙江	0	呕[打脸][打脸][打脸]	13	Grow [face] [face] [face]
1675	2024-03-16 18:54:49	四川	0	我们厂食堂全是这种肉，我能有什么办法，我也很绝望啊	25	Our factory canteen is all this kind of meat, I can I do, I am also very desperate
1676	2024-03-16 18:54:52	天津	0	你听听这个地方？！[可怜][可怜][尬笑]	21	You listen to this place?![Poor] [poor] [awkward smile]
1677	2024-03-16 18:54:56	广西	0	家乡第一次那么火还是因为爆丑料[流泪][流泪][流泪]	27	Hometown for the first time so fire or because of the explosive ugly material [tears] [tears] [tears]
1678	2024-03-16 18:54:58	广东	0	@不循环的風� 完了，饭堂的我吃过[微笑]	21	@ No circulation of the wind � over, I ate the canteen [smile]
1679	2024-03-16 18:54:59	新疆	1	槽头肉不是不能吃只是有淋巴结	14	Ttted meat is not inedible but lymph nodes
1680	2024-03-16 18:55:06	内蒙古	0	金色没事，白色槽头肉	10	Gold is fine, white slot head meat
1681	2024-03-16 18:55:07	湖南	0	就问，监管干啥了？	9	I just ask, what did the regulation do?
1682	2024-03-16 18:55:09	江西	1	我外卖点过好多次了，都是这种，看样子全是槽头肉	23	I've been selling it outside for many times, and it's all like this
1683	2024-03-16 18:55:10	山西	0	爽。我赚钱就是图这个	10	bright. That's where I make money
1684	2024-03-16 18:55:13	江苏	0	没事，过了315大家就给忘了	14	Nothing, after 315, we will forget
1685	2024-03-16 18:55:22	上海	0	梅干是有口水发臭的[大笑]	13	The dried plum has a smelly saliva [laughs]
1686	2024-03-16 18:55:34	浙江	0	@人生的舞台	6	@ The stage of life
1687	2024-03-16 18:55:38	陕西	0	我不知道其他牌子有没有[看]	14	I don't know if any other brand is a [look]
1688	2024-03-16 18:55:39	河北	0	预制菜 没有有效的监管 还是先不要吃为好	20	precast dishes without effective supervision or do not eat first
1689	2024-03-16 18:55:45	福建	2	所以应该每个月15号都检查而不是单单3.15两天风头一过有死灰复燃	33	So it should be checked on the 15th of every month instead of just 3.15 days after a resurgence
1690	2024-03-16 18:55:46	广东	0	@楠酆 [裂开][左上]	12	@ Nan Feng [split open] [upper left]
1691	2024-03-16 18:55:48	北京	0	退货[抠鼻]	6	Return [pick up the nose]
1692	2024-03-16 18:55:52	广西	0	申请仅退款	5	Apply for a refund only
1693	2024-03-16 18:55:52	浙江	0	以前吃的都是这种	8	I used to eat something like this
1694	2024-03-16 18:56:01	北京	0	我q	2	I q
1695	2024-03-16 18:56:02	河南	0	买都买了吃吧，别浪费	10	Buy all buy to eat, don't waste
1696	2024-03-16 18:56:03	河南	0	我有次买的黑胡椒肉肠，万德隆买的，还不便宜，加热的时候有股骚味，就是狼猪肉，真的恶心	42	I once bought black pepper sausage, Wan derong bought, not cheap, heating when there is a SAO taste, is Wolf pork, really disgusting
1697	2024-03-16 18:56:04	北京	0	买到正品了	5	I got the real thing
1698	2024-03-16 18:56:13	江苏	0	来买常州的焦溪扣肉[送心]	13	To buy Changzhou jiaoxi braised pork [send heart]
1699	2024-03-16 18:56:15	广东	0	这个盘子好像也不能用[尬笑]	14	This plate doesn't seem to be [laughing]
1700	2024-03-16 18:56:16	云南	0	预制菜物美价廉[捂脸][捂脸][捂脸]	19	Preast b dish cheap [face] [face] [face]
1701	2024-03-16 18:56:31	山西	0	[大笑][大笑][大笑]	12	[Laugh] [laugh] [Laugh]
1702	2024-03-16 18:56:32	安徽	0	现在人就是矫情，给我，我吃。	14	Now people are melodramatic, give me, I eat.
1703	2024-03-16 18:56:36	新疆	0	这个盘子是不是釉上彩	10	This plate is not glazed on the color
1704	2024-03-16 18:56:42	辽宁	0	说预制菜能吃的[微笑]。这回没人吱声了	19	Said that prepared dishes can eat [smile]. No one said anything again this time
1705	2024-03-16 18:56:43	浙江	0	央视曝光的可是大工厂，龙头企业	15	CCTV exposure is a big factory, leading enterprises
1706	2024-03-16 18:56:51	广西	0	淡定 中国人健忘 这些东西等热度过了卖一样发财	23	Calm Chinese people forget these things
1707	2024-03-16 18:56:55	广东	0	@@Camellia	10	@@Camellia
1708	2024-03-16 18:57:00	浙江	0	以前爆光了个啥，肉包都没吃过了[流泪]	19	Before burst a what, meat bag have not eaten [tears]
1709	2024-03-16 18:57:09	重庆	0	[捂脸]不会自己做的人真可怜[捂脸]	18	[Face cover] can't do themselves really poor [face cover]
1710	2024-03-16 18:57:09	福建	4	食品问题令人堪忧[捂脸][捂脸][捂脸]	20	Food problems are worrying [face] [face] [face]
1711	2024-03-16 18:57:14	广西	0	包子 饺子 云吞这些肉馅估计很多也是槽头肉。	22	Steamed stuffed bun dumplings wonton these meat is estimated that many are also trough head meat.
1712	2024-03-16 18:57:18	广东	2	怎么每一年就等这那么一两天，才公布去查那平常干嘛？[捂脸]	29	How can every year to wait for this so a day or two, just announced to check that normal why?[cover one's face]
1713	2024-03-16 18:57:27	安徽	0	[绝望的凝视]	7	[Desperate gaze]
1714	2024-03-16 18:57:35	安徽	0	阜阳最出名的一次[捂脸]	12	Fuyang is the most famous once [face cover]
1715	2024-03-16 18:57:45	辽宁	0	幸亏我不爱吃这玩楞	9	Fortunately, I don't like to eat this joke
1716	2024-03-16 18:57:47	广东	0	我没吃	3	I didn't eat
1717	2024-03-16 18:57:52	广东	0	我没买	3	I didn't buy it
1718	2024-03-16 18:57:55	江苏	0	好好好 样样都想要我命	11	Good, good, good, good, good, good everything wants my life
1719	2024-03-16 18:57:55	河南	0	15号前吃没事，15号后吃就不行了	17	Eat before the 15th, but not after the 15th
1720	2024-03-16 18:57:56	河南	0	还好我不喜欢吃肥肉，所以我从来不吃这玩意[大笑][九转大肠]	30	Fortunately, I don't like eating fat meat, so I never eat this thing [laugh] [nine turn large intestine]
1721	2024-03-16 18:57:58	安徽	0	我不吃[微笑]	7	I don't eat [smile]
1722	2024-03-16 18:58:07	湖北	0	病猪都用来做这些了吧	10	Ssick pigs are all for this
1723	2024-03-16 18:58:08	北京	1	@� @谢辣根 @ikun @瓜子皮 @158统治世界 @4G6 @致 爱莉	38	@� @ Horseradish @ ikun @ melon @158 rule the world @4G6 @ to Ellie
1724	2024-03-16 18:58:13	安徽	0	我去，我的家乡	7	I will go, and my hometown
1725	2024-03-16 18:58:17	四川	0	包子，水饺，馄饨，这些都不敢吃	15	Steamed stuffed bun, dumplings, wonton, these are not afraid to eat
1726	2024-03-16 18:58:22	湖南	0	@用户1714919900997	16	@ User 1714919900997
1727	2024-03-16 18:58:23	福建	0	得，看早了，不能吃了	10	Well, it's early, you can't eat it
1728	2024-03-16 18:58:24	江苏	0	预制菜本来就不能吃	9	Pref-prepared dishes are not available to eat
1729	2024-03-16 18:58:25	福建	0	下架以后 可以直接全额退款的 [看]	18	You can directly after the full refund [see]
1730	2024-03-16 18:58:29	广东	0	还好不爱吃梅菜扣肉，太油腻了[灵机一动]	20	Fortunately, I do not like to eat plum vegetables braised pork, too greasy [inspiration]
1731	2024-03-16 18:58:42	北京	0	@神威难藏泪. “我不吃”啊啊啊啊啊啊笑死我了，我也不吃[调皮]讨厌猪肉	36	@ Godway It is hard to hide his tears."I don't eat" ah ah ah ah ah laugh dead me, I also don't eat [naughty] hate pork
1732	2024-03-16 18:58:47	山西	0	从来不买，都是我家自己做着吃[看]	17	Never buy, is my family cooked to eat [look]
1733	2024-03-16 18:58:53	山东	2	食品安全，刻不容缓	9	Food safety is urgent
1734	2024-03-16 18:58:57	安徽	0	啊啊啊啊[发怒][发怒]	12	Ah ah [angry] [angry]
1735	2024-03-16 18:59:01	湖北	1	我有个问题，它配方写的是猪五花肉吗？别人写的叫猪肉，猪肉带淋巴别人也叫猪肉。也没说是五花肉。最大问题不是淋巴肉，懂得都懂[看]	63	I have a question, is the formula for pork belly? Others write called pork, pork with lymphatic others also called pork. It's not like pork belly. The biggest problem is not lymphatic meat, know all know [see]
1736	2024-03-16 18:59:12	河北	0	@理不颦颦颦 梅菜扣肉[捂脸][OK]	21	@ Mei mei braised pork [cover face] [OK]
1737	2024-03-16 18:59:17	辽宁	1	不是你心理问题，就是很臭，我之前一个室友买这个吃，满屋臭味，不知道他怎么喜欢吃这个	41	Not your psychological problem, is very smelly, I before a roommate bought this to eat, full of room smell, don't know how he likes to eat this
1738	2024-03-16 18:59:21	浙江	0	@无敌潇洒哥 @明灯 [看]	15	@ Invincible chic brother @ lamp [look]
1739	2024-03-16 18:59:29	浙江	0	可以一赔十吧。	7	You can pay ten for one thing.
1740	2024-03-16 18:59:32	福建	0	有颗粒那不是淋巴肉[泪奔]	13	There are particles that is not lymphatic flesh [tears]
1741	2024-03-16 18:59:34	安徽	1	这边建议你可以吃梅干菜[尬笑]	15	This suggest you eat dried plum vegetables [awkward smile]
1742	2024-03-16 18:59:35	山东	3	种菜的毒卖肉的，卖肉的毒卖奶茶的，卖奶茶的毒卖预制菜的，最可怕的是没良心的人	38	Planting vegetables poison sell meat, selling meat poison sell milk tea, selling milk tea poison sell prefabricated vegetables, the most terrible is the people without conscience
1743	2024-03-16 18:59:45	青海	0	我不吃[捂脸]	7	I don't eat [face cover]
1744	2024-03-16 18:59:48	广东	0	家人们好吃吗	6	Is the family delicious
1745	2024-03-16 18:59:48	四川	0	还可以七天无理由退货	10	You can also return it for seven days without any reason
1746	2024-03-16 18:59:51	重庆	0	刚收到能退钱吗？	8	Can you get a refund just received it?
1747	2024-03-16 19:00:05	江苏	0	喂狗啊	3	Feed the dog
1748	2024-03-16 19:00:07	四川	1	那些大的吃播一晚上吃好几盒[捂脸][捂脸][捂脸]	25	Those big eat broadcast a night to eat several boxes [face] [face] [face]
1749	2024-03-16 19:00:21	北京	0	直接退款	4	Direct refund
1750	2024-03-16 19:00:23	安徽	0	完蛋！我经常吃。老乡鸡里面的梅菜扣肉。[泪奔][泪奔][泪奔]	31	be finished! I often eat. The plum vegetables in the chicken.[Tears] [Tears] [Tears]
1751	2024-03-16 19:00:26	湖北	0	别浪费啊！吃梅菜吧，把肉扔了。	15	Don't waste it! Eat the plum vegetables and throw the meat away.
1752	2024-03-16 19:00:27	吉林	0	去年年底的时候看直播想买了！后来没买[捂脸][捂脸][捂脸]	30	At the end of last year, I watched the live broadcast and wanted to buy it! Later didn't buy [face] [face] [face]
1753	2024-03-16 19:00:35	江苏	5023	百果园塌方我是真没想到[流泪] 都已经花溢价买品牌了！还是一样！[捂脸]	36	Hundred orchard collapse I really did not think of [tears] have spent a premium to buy a brand! Still the same![cover one's face]
1754	2024-03-16 19:00:45	宁夏	28	能不能每个月都有315呀？	13	Can you have 315 every month?
1755	2024-03-16 19:00:48	安徽	0	阜阳这会丢大人了[泣不成声][大哭][大哭][大哭]	26	Fuyang will lose adults [sobbing] [crying] [crying] [crying]
1756	2024-03-16 19:00:49	北京	0	五花肉是五花三层，记住哈	12	Pork belly is three layers, remember ha
1757	2024-03-16 19:00:49	山西	1	你运气好，刚拿到手还没吃，就看到了，我刚才刷到的评论，有人都买了都吃了[尬笑]	39	You are lucky, just got the hand did not eat, saw, I just brush the comments, someone bought all eat [embarrassed smile]
1758	2024-03-16 19:00:53	重庆	0	为啥不自己做呢，自己做的多好吃	15	Why not make it yourself. How delicious it is
1759	2024-03-16 19:00:53	上海	0	一口一个家人们！家人们的叫的多亲切啊！这种垃圾边角料肉，菜市场的屠户都是扔垃圾桶的，要不说现在这么多得乱七八糟的病的人！	60	One bite, a family! How kind of the family's name is! This kind of garbage scraps, the butcher of the vegetable market are throwing the trash can, not now so many sick people!
1760	2024-03-16 19:00:55	福建	0	你的盘子也上了315	10	Your plate is also on the 315
1761	2024-03-16 19:00:56	北京	0	@伊昂 @我狗Spark @胡闹一下午 @桃胡 @嘎嘎大鹅 @蛋堡 @依然 @胡同串子	43	@ I ang @ my dog Spark @ nonsense one afternoon @ peach hu @ quack big goose @ egg fort @ still @ hutong string son
1762	2024-03-16 19:01:02	四川	2	春节吃过一次淀粉肠，太难吃了[捂脸]。还五块钱一个	25	Spring Festival to eat a starch sausage, too difficult to eat [face]. It's five dollars a
1763	2024-03-16 19:01:12	山西	0	这是我买的豆瓣扣肉，大家看一下是什么肉	19	This is my bean paste meat, you take a look at what meat it is
1764	2024-03-16 19:01:16	江西	0	网上卖的猪脚能不能吃啊？	12	Can the pig foot that sells on the net not eat?
1765	2024-03-16 19:01:19	浙江	0	没有一边吃着一边看着算运气好了	15	It was lucky not to eat while watching
1766	2024-03-16 19:01:19	重庆	0	我算是看明白了，开放预制菜是怕没销路	18	I can see, open prefabricated dishes is afraid of no market
1767	2024-03-16 19:01:32	江西	1	这个盘子也是毒物[捂脸]	12	This plate is also a poison [face cover]
1768	2024-03-16 19:01:34	湖南	0	你该庆幸你还没吃	8	You should be glad that you haven't eaten it yet
1769	2024-03-16 19:01:36	浙江	2	无商不奸无奸不商这句话难道看不到吗	17	Can't you see this sentence without business
1770	2024-03-16 19:01:37	河南	0	[666][666][666]	15	[666][666][666]
1771	2024-03-16 19:01:44	陕西	0	@森重宽_ [听歌]	10	@ Mori Chongkuan _ [Listen to music]
1772	2024-03-16 19:01:55	河北	0	我都自己做这个[呲牙]	11	I do this myself [teeth]
1773	2024-03-16 19:01:56	山东	0	把子肉	3	The meat
1774	2024-03-16 19:02:00	上海	0	这一眼就看出来不是五花肉了	13	At a glance, it's not a pork belly
1775	2024-03-16 19:02:01	河北	0	我反正是不买的因为这个是预制菜，就是去饭店里的梅菜扣肉我也不吃因为也是预制菜[泪奔]	42	I don't buy it anyway because this is a prepared dish, and I don't eat the plum dish braised meat in the restaurant because it is also a prepared dish [tears]
1776	2024-03-16 19:02:02	北京	0	太可怕了[泣不成声][泣不成声][泣不成声][泣不成声]离谱	30	It is terrible [sobbing] [sobbing] [sobbing] [sobbing] ridiculous
1777	2024-03-16 19:02:17	河南	16	所以，我们大许昌胖东来超市因为质量才成为6A旅游景点[捂脸]	30	Therefore, we big Xuchang fat east supermarket because of quality to become 6A tourist attractions [face]
1778	2024-03-16 19:02:19	江西	0	@西瓜与猫 刚吃完一盒[微笑]	15	@ Watermelon and the cat just finished eating a box [smile]
1779	2024-03-16 19:02:25	河北	0	吃了十几年了	6	I've been eating for more than a decade
1780	2024-03-16 19:02:29	江苏	235	天啊，这几天看了315，之后我觉得啥都不能吃了，咋整哦	27	My god, I saw 315 these days, and then I think I can't eat anything anymore
1781	2024-03-16 19:02:35	江西	0	多吃点，提高免疫力	9	Eat more to improve your immunity
1782	2024-03-16 19:02:35	广东	0	来个阜阳人说一下，当地人吃不吃？	16	A Fuyang person will say, will the local people eat?
1783	2024-03-16 19:02:36	四川	0	抓紧退	3	Pay close attention to retreat
1784	2024-03-16 19:02:41	河南	0	@酸奶的糖� [捂脸]	11	@ Yogurt Sugar � [Face cover]
1785	2024-03-16 19:02:42	湖北	1	一个热得端上来 外卖起码做熟半个小时后才吃你说说呢[捂脸][捂脸]	33	A hot end up takeaway at least half an hour to eat you say [face] [face]
1786	2024-03-16 19:02:43	四川	0	所以说现在吃饭最好自己做，一年也在外面吃不了两次饭。	26	So it's best to eat by yourself, and you can't eat out twice a year.
1787	2024-03-16 19:02:51	山西	0	@秦霄贤的秦	6	Qin Xiaoxian's Qin
1788	2024-03-16 19:02:51	河南	0	[捂脸][捂脸][捂脸]	12	[Face cover] [Face cover] [Face cover]
1789	2024-03-16 19:02:52	内蒙古	0	槽头肉	3	Slots of meat
1790	2024-03-16 19:03:00	广东	0	@婷小姐� @贺呵呵 @彩云。 @坏人	19	@ Miss Ting � @ He hehe @ Caiyun.@ bad person
1791	2024-03-16 19:03:04	河南	1	我们这有个卖猪肉小笼包的老板 都是现包的但是从来不买猪肉 自己家吃猪肉在去超市买一小块[捂脸]	47	We have a pork xiao long bao boss is now package but never buy pork to eat pork in the home to the supermarket to buy a small piece [face]
1792	2024-03-16 19:03:09	上海	1	信不信那梅干菜也是有问题的梅干菜呢[看][看][看][看]	29	Believe it or not that it is also a problem [see] [see] [see] [see]
1793	2024-03-16 19:03:14	河北	1	还好我不爱吃梅干菜[捂脸][捂脸][捂脸]	21	Fortunately, I don't like to eat dried vegetables [cover face] [face] [face]
1794	2024-03-16 19:03:18	湖北	0	太便宜。不敢买	7	Too cheap. Dare not buy
1795	2024-03-16 19:03:20	山东	0	《我不吃》	5	《 I don't want to eat it 》
1796	2024-03-16 19:03:26	陕西	0	对，去年买了一盒，刚端上桌，我老公尝了一口，说味不对，肉也不对别吃了扔了吧，我没舍得吃了一片老公让牌子别吃[捂脸][捂脸][捂脸]，最后还是扔了	72	Yes, last year bought a box, just served on the table, my husband tasted, said the taste is wrong, meat is wrong don't eat throw it, I was not willing to eat a husband let the brand don't eat [face] [face] [face], finally throw away
1797	2024-03-16 19:03:27	湖北	0	我之前预制菜公司上班，标准的五花肉比这个好看太多了，那是买的中粮鲜五花肉，再进冻库，这个肉一看就难看的要死。[笑哭]	58	I used to work in the prefabricated vegetable company, the standard pork belly is much better than this, that is to buy the COFCO fresh pork belly, and then into the frozen warehouse, this meat looks ugly to death.[Laugh and cry]
1798	2024-03-16 19:03:35	山西	0	换个包装接着上	7	Change the package and then go on it
1799	2024-03-16 19:03:36	北京	0	在全国都是公开的秘密，北京多的很，你随便拉一个骑手问问就知道了	31	It is an open secret in the whole country, Beijing is very much, you just pull a rider to ask to know
1800	2024-03-16 19:03:43	福建	0	晚上刚吃[捂脸]，直接吃一半喂狗了	17	Just eat in the evening [cover your face], eat half directly to feed the dog
1801	2024-03-16 19:03:52	广东	0	@Ocean. [捂脸] ，还有淀粉肠	20	@Ocean.[Face cover], and the starchy intestine
1802	2024-03-16 19:03:55	内蒙古	0	仅退款喂狗吧[看]	9	Just give the dog a refund [look]
1803	2024-03-16 19:03:57	安徽	1	@世无愛 @卿欧星.. @�� @一觉醒 @민정 @ᵕ̈ @川镇6 @栣 NB[捂脸][OK]	47	@ World Love @ Qing Ou Xing..@�� @ Wake @ 민정 @ ᵕ @ Chuanzhen 6 @ NB [face cover] [OK]
1804	2024-03-16 19:04:01	河南	0	申请仅退款	5	Apply for a refund only
1805	2024-03-16 19:04:02	浙江	21	每次下班都能看到路边小摊在卖什么淀粉肠，一看就知道不健康卫生，从来没有买过	37	Every time off work can see the roadside stall selling what starch sausage, a look to know not health, never bought
1806	2024-03-16 19:04:06	山东	0	不会是好肉，它们要利益最大化[捂脸]	18	Not good meat, they want to maximize benefits [face]
1807	2024-03-16 19:04:09	江苏	0	我在美团优选和拼多多上面这个我之前也想买的猪肉这么便宜，这个东西七八块钱还贵就一点点，我就没买还好我没买	52	I in Meituan preferred and Pinduoduo this pork I wanted to buy before so cheap, this thing is seven or eight yuan is a little expensive, I didn't buy it but I didn't buy it
1808	2024-03-16 19:04:10	河南	0	帮忙看一下这个呢[发呆][发呆][发呆]	20	Help a look at this [daze] [daze] [daze]
1809	2024-03-16 19:04:10	江苏	0	[捂脸]一般没几个人吃半制品吧[泪奔]感觉酒店用的更多	27	[Face cover] generally few people eat half products [tears] feel the hotel with more
1810	2024-03-16 19:04:12	北京	0	抖音上有个卖猪肉的，大家都学学猪猪各部位	20	TikTok There is a pork seller, everyone learn pig parts
1811	2024-03-16 19:04:17	北京	0	这个	2	this one
1812	2024-03-16 19:04:21	辽宁	0	没事。黄盒的[看] 大姨说了白的才是[看][看]	24	have nothing to do. Yellow box of [see] aunt said white is [see] [see]
1813	2024-03-16 19:04:24	安徽	0	丢了 就算不是也丢了。这么肥，吃它干嘛？	20	Lost it, even if not. So fat, why do you eat it?
1814	2024-03-16 19:04:29	广东	0	@苒小兔	4	@ Ran rabbit
1815	2024-03-16 19:04:29	北京	1	这是国企大厂的价格，直播间的59块8盒的自己想想吧	25	This is the price of state-owned enterprises, broadcast room of 59 yuan 8 boxes to think about it
1816	2024-03-16 19:04:32	美国	0	@地上的苹果�	7	@ The Ground for the Apple �
1817	2024-03-16 19:04:32	辽宁	0	上瘦下肥，不规则形状，就是血脖子肉	17	On thin below fat, irregular shape, is the blood and neck flesh
1818	2024-03-16 19:04:36	浙江	0	拼多多160 36盒[捂脸]	15	Pinduoduo 160 36 box [Face cover]
1819	2024-03-16 19:04:36	黑龙江	4890	哥，你的盘子也上315了[捂脸]	16	Brother, your plate is on 315 [face]
1820	2024-03-16 19:04:38	北京	0	天哪，下次吃肉肠	8	God, next time
1821	2024-03-16 19:04:40	安徽	0	我们学校全是淋巴肉	9	Our school is full of lymphatic meat
1822	2024-03-16 19:04:40	广西	0	坐标广西桂林恭城县，我们这的人大部分都喜欢吃扣肉，都是本地人自己做的新鲜肉，一碗45~55块钱，大家自己参考一下，太便宜的没什么好货的	67	Coordinates Guangxi Guilin Gongcheng county, most of our people like to eat braised pork, are the fresh meat made by the local people, a bowl of 45~55 yuan, we own reference, too cheap no good goods
1823	2024-03-16 19:04:41	浙江	0	我爸买过一次，我一看就不对，让我爸不要买了	21	My dad bought it once, and I saw it was wrong and asked my dad not to buy it
1824	2024-03-16 19:04:42	湖北	0	@少一点情绪 你还吃梅菜扣肉吗[看][看]	21	@ Less mood Do you still eat plum vegetables braised pork [see] [look]
1825	2024-03-16 19:04:48	安徽	0	正常五花是看不到脂肪粒的	12	Normal flowers can not see fat grains
1826	2024-03-16 19:04:55	湖南	68	食品安全刻不容缓，只能查一处罚到他们倾家荡产，这样子看能不能稍微好点	34	Food safety is urgent, can only check a punishment to their ruin, this look can be a little better
1827	2024-03-16 19:05:05	浙江	0	所以当初是哪个王八蛋主推的预制菜？	17	So which bastard was the prefabricated dish?
1828	2024-03-16 19:05:07	黑龙江	1	你家那盘子也看看吧[看]	12	Take a look at your plate, too [look]
1829	2024-03-16 19:05:10	江苏	0	@maine [流泪][流泪][流泪]	19	@maine [tears] [tears] [tears]
1830	2024-03-16 19:05:11	上海	0	还好我不吃梅菜扣肉！[捂脸][捂脸][捂脸]	22	Good thing I don't eat plum vegetables braised pork![Face cover] [Face cover] [Face cover]
1831	2024-03-16 19:05:12	北京	0	@Duz 东德同款	9	@ Duz, the same style from East Germany
1832	2024-03-16 19:05:17	北京	0	我：不吃[泪奔][泪奔][泪奔]	16	I: don't eat [tears] [tears] [tears]
1833	2024-03-16 19:05:22	江西	0	食品监管[捂脸]	8	Food Regulation [Face Cover]
1834	2024-03-16 19:05:25	内蒙古	0	我也差点买了，但是觉得还是有点贵没买	18	I almost bought it, too, but I thought it was still a little expensive
1835	2024-03-16 19:05:32	安徽	0	腌菜更脏	4	The pickles are dirtier
1836	2024-03-16 19:05:33	安徽	0	说到底，还是别贪便宜，永远记住一分钱一分货	21	In the end, or don't be greedy, always remember that you get what you pay for
1837	2024-03-16 19:05:34	甘肃	0	这是预制菜吗？	7	Is this a prefabricated dish?
1838	2024-03-16 19:05:50	湖南	1	315的时候差点给我饿死了[绿帽子]	18	I almost starved to death at 315 [cuckold]
1839	2024-03-16 19:05:51	湖南	0	@LLL...	7	@LLL...
1840	2024-03-16 19:05:51	安徽	0	我一阜阳人，我都替这个事恶心这家企业！	19	I am a Fuyang person, I all for this matter disgusting this enterprise!
1841	2024-03-16 19:06:01	安徽	0	老乡鸡的梅菜扣肉呢，以前经常吃[真的会谢]	21	Hometown chicken plum vegetable pork, often eat [really thank]
1842	2024-03-16 19:06:02	江苏	0	前天吃的，当概率是了	10	The day before yesterday, when the probability is
1843	2024-03-16 19:06:03	山东	0	理解城管	4	Understand the chengguan
1844	2024-03-16 19:06:09	广东	0	我们学校饭堂的扣肉是淋巴肉[尬笑]	17	The pork in our school dining hall is lymphatic meat [smile]
1845	2024-03-16 19:06:12	广东	1	那么明显的淋巴	7	So for the obvious lymphatic
1846	2024-03-16 19:06:24	广东	0	@77y	4	@77y
1847	2024-03-16 19:06:33	上海	0	@���静静子	7	@��� Quiet son
1848	2024-03-16 19:06:33	浙江	1	你这个也槽得忒明显了[捂脸]	14	You this also slot so obvious [face]
1849	2024-03-16 19:06:51	北京	0	太可怕了	4	It's terrible
1850	2024-03-16 19:06:57	河南	0	@惜月	3	@ Precious little month
1851	2024-03-16 19:06:59	云南	0	[赞][赞][赞]	9	[Like] [like] [like]
1852	2024-03-16 19:07:07	安徽	1	最边上那个好像有点像淋巴[不看]	16	The one on the edge seems a little lymphatic [no]
1853	2024-03-16 19:07:08	甘肃	2	什么都别买了[发呆]	10	Don't buy anything else [in a daze]
1854	2024-03-16 19:07:19	重庆	0	危害公共安全，应该判刑	11	To endanger public safety and should be sentenced
1855	2024-03-16 19:07:20	湖北	0	严查累犯的供应商	8	Strictly investigate the offending suppliers
1856	2024-03-16 19:07:31	四川	0	@眰恦	3	@ Endyceps sinensis
1857	2024-03-16 19:07:40	安徽	0	要买就买蚌埠肉联厂的	10	If you want to buy the Bengbu meat joint factory
1858	2024-03-16 19:07:43	安徽	0	安徽市真的太过分了[微笑]，幸好我在合肥省	21	Anhui city is really too much [smile], fortunately I am in Hefei province
1859	2024-03-16 19:07:47	湖北	0	家人们，你不买我不买，头部主播们怎么去旅游？怎么去买劳？	28	Family members, you don't buy I don't buy, the head anchors how to travel? How do you buy it?
1860	2024-03-16 19:07:55	河南	0	没事的，包子饺子馄饨也都是这种[捂脸]	19	Nothing, the steamed stuffed bun dumplings wonton is also this kind of [cover the face]
1861	2024-03-16 19:07:59	北京	0	说血脖肉更清楚	7	Say the blood neck flesh is clearer
1862	2024-03-16 19:08:06	内蒙古	0	@周周周周 @鱼块儿� @半颗星辰~ @王哪溜	23	@ Zhou Zhou Zhou @ fish block � @ half a star ~ @ Wang which slip
1863	2024-03-16 19:08:06	四川	0	我开外卖店的 之前做小碗菜垮了 剩了很多预制菜 最喜欢吃的也是梅菜扣肉[流泪] 我去年起码炫了几十包 真吐了[绝望的凝视]	61	Before I opened a small bowl of vegetables collapsed and left a lot of prefabricated dishes, my favorite food is plum vegetables braised meat [tears] I at least last year dazzle dozens of bags really vomit [desperate gaze]
1864	2024-03-16 19:08:21	广东	1	@33阿 今天才吃了[尬笑]	14	@33 Ah just ate today [ga laughs]
1865	2024-03-16 19:08:38	北京	1	没有真正负责任的人	9	There is no really responsible person
1866	2024-03-16 19:08:38	北京	1	没有真正负责任的人	9	There is no really responsible person
1867	2024-03-16 19:08:39	内蒙古	0	@。。。。。 。。。。。。 @用户7351679723229 @我才没害羞 @三衣了冬夏 @079	55	@。。。。。。。。。。。@ User 7351679723229 @ I didn't be shy @ 3 clothes in winter and summer @079
1868	2024-03-16 19:08:49	北京	1	本来就该扔的东西，人家还为国家GDP增长做贡献了，商家可是一点没浪费	34	What should be thrown away, people also contributed to the country's GDP growth, but businesses did not waste
1869	2024-03-16 19:08:56	福建	1	提高违法成本	6	Increase the cost of breaking the law
1870	2024-03-16 19:09:23	吉林	3	天天315就好了	8	Every day 315 is good
1871	2024-03-16 19:09:23	云南	0	我们是不相信预制菜吗？是不相信 中 国 人！！！	29	Don't we believe in prepared dishes? Is not to trust the Chinese!!!
1872	2024-03-16 19:09:47	上海	0	中奖了 发起仅退款	9	Winning the launch is only a refund
1873	2024-03-16 19:10:11	辽宁	1	《我不吃》[泪奔]	9	I Don't eat [Tears]
1874	2024-03-16 19:10:15	陕西	0	@清源 以后别买这些烂玩意儿	14	@ Qingyuan Don't buy these bad things later
1875	2024-03-16 19:10:27	云南	9	有速冻水饺吗？让我死心	11	Do you have any frozen dumplings? Let me give up
1876	2024-03-16 19:10:28	河南	0	@嚒一奥	4	@ Yan Yi ao
1877	2024-03-16 19:10:32	上海	2	为什么美国日本等国家沒有这种事？[抠鼻][抠鼻][抠鼻]	28	Why is it not true in the United States and Japan?[Nose picking] [nose picking] [nose picking]
1878	2024-03-16 19:10:35	安徽	0	[泪奔]我现在不想做饭都去，家附近老店吃，外卖是一点不敢点了	30	[Tears] Now I don't want to go to cook, near the old shop to eat, takeout is a little dare not order
1879	2024-03-16 19:10:41	辽宁	0	庆幸你还没吃	6	I'm glad you haven't eaten yet
1880	2024-03-16 19:10:49	福建	0	[泪奔]315前天还在卖，查到了还不封还在流通，我真是服了。	30	[Tears] 315 the day before yesterday is still selling, found also not sealed is still in circulation, I really take.
1881	2024-03-16 19:10:51	北京	0	说白碗才是吧[尬笑][尬笑]	14	The white bowl is [smile] [smile]
1882	2024-03-16 19:10:54	浙江	0	你你你你你怎么说得出口[左上][左上][左上][左上][左上]	31	You you you how do you say [left] [left] [left] [left] [left]
1883	2024-03-16 19:10:59	重庆	0	@早睡晚起 你不要吃淀粉肠了	14	@ Go to bed early and get up late you don't eat starch sausage
1884	2024-03-16 19:10:59	安徽	1	@Re.- 我看了都想吐之前我们食堂也有这个吧[吐]	26	@Re.-I saw all want to vomit before our canteen also have this [spit]
1885	2024-03-16 19:11:15	广东	0	315之前连吃三天梅菜扣肉了，yue了 我已经决定吃素了[流泪]	32	315 before three days of plum vegetables braised meat, you I have decided to be a vegetarian [tears]
1886	2024-03-16 19:11:17	北京	0	7天无理由	5	Seven days without reason
1887	2024-03-16 19:12:01	河南	1	也就曝光一下，那些卖的不受一点影响[抠鼻]	21	Also exposure, those who sell are not affected by a little [nose]
1888	2024-03-16 19:12:02	云南	0	不是买的，别人送的	9	Not bought, given away
1889	2024-03-16 19:12:10	山西	0	没敢吃	3	Don't dare to eat
1890	2024-03-16 19:12:11	福建	0	完了 我们阜阳大席基本上都有这道菜 而且我还经常吃[流泪]	29	After our Fuyang big banquet basically have this dish and I also often eat [tears]
1891	2024-03-16 19:12:20	上海	9	还是农村自己养猪，养牛，养羊的肉好吃，自己种的蔬菜	25	Or the rural own pigs, cattle, sheep meat delicious, their own vegetables
1892	2024-03-16 19:12:23	广东	0	从小不吃肥肉 [微笑] 还是多吃点蔬菜	19	Do not eat fat meat [smile] or eat more vegetables
1893	2024-03-16 19:12:49	广东	5	谁能告诉我吃啥…………	11	Can anyone tell me what to eat?............
1894	2024-03-16 19:12:55	浙江	16	我这辈子都不会点外卖	10	I will never order takeout in my entire life
1895	2024-03-16 19:13:53	四川	1	太坏	2	Too bad
1896	2024-03-16 19:14:00	山西	0	嗯嗯	2	Uh-huh
1897	2024-03-16 19:14:13	浙江	3	希望每天都是315	9	Hope it is 315 every day
1898	2024-03-16 19:14:13	安徽	0	[捂脸][捂脸][捂脸][捂脸]	16	[Face cover] [Face cover] [Face cover] [Face cover]
1899	2024-03-16 19:14:45	安徽	0	刷到家门口了[震惊]	10	Brush to the door [shocked]
1900	2024-03-16 19:14:45	广东	37	还吃外卖不，特别是巷子里的那些专做美团外卖店的	23	Also eat takeout is not, especially those in the alley of the Meituan takeout shop
1901	2024-03-16 19:14:46	北京	1	年初我也买梅菜扣肉了，八大楼之一[捂脸]	20	At the beginning of the year, I also bought plum vegetables braised pork, one of the eight buildings [cover your face]
1902	2024-03-16 19:15:00	江苏	308	我就是做餐饮的，见过太多的店，卫生堪忧啊，食材都是过期卖给客人，你们说该不该枪毙？	41	I am doing catering, have seen too many stores, hygiene is worrying, the ingredients are expired to customers, you say should be shot?
1903	2024-03-16 19:15:09	江苏	0	多好，你又赚了一笔	9	How nice, you have made another fortune
1904	2024-03-16 19:15:43	河北	0	没事儿，去年调查了就处理了，你看看你的是今年产的，放心吃	28	No matter, last year the survey was dealt with, you see your is produced this year, rest assured to eat
1905	2024-03-16 19:15:43	江西	6	我啃了半包方便面，这酸菜就不放了，说是牛肉面不知道牛肉去那儿了[流泪]	35	I ate half a bag of instant noodles, this pickled cabbage is not put, said that the beef noodles do not know the beef to go there [tears]
1906	2024-03-16 19:15:58	湖北	19	癌症患者越来越多，越来越年轻化的重要原因之一，不接受反驳！	29	More and more cancer patients, more and more young one of the important reasons, do not accept refutation!
1907	2024-03-16 19:16:05	马来西亚	0	打假这东西 还需要卡点打假的？ 太羡慕大国了	22	Fight fake this thing still need to card point to fight fake? I envy great powers too much
1908	2024-03-16 19:16:08	山西	1	为什么不提前封禁呢，必须等315后才封禁吗	21	Why not ban in advance, must wait for 315 before banning
1909	2024-03-16 19:16:11	北京	0	槽头肉，我初中那个学校食堂天天吃[流泪]	20	Trough head meat, my junior high school that school canteen to eat every day [tears]
1910	2024-03-16 19:16:27	浙江	6	这个每月315一次啊	10	This one is about 315 times once a month
1911	2024-03-16 19:16:29	黑龙江	0	为什么这种造假不合规的事情屡禁不止。	18	Why this kind of fraud is not compliant with things repeatedly banned.
1912	2024-03-16 19:16:37	辽宁	0	赶紧退货呀，七天无理由	11	Hurry it, seven days for no reason
1913	2024-03-16 19:16:48	内蒙古	0	我的还在[捂脸][捂脸][捂脸]年前买的	20	I still in [face] [face] [face] years ago to buy
1914	2024-03-16 19:16:53	江苏	0	其实自己买点肉做，做好分装冻起来，一周内吃完，比这个健康多了	30	In fact, buy meat to do, do a good job of frozen, eat in a week, more healthier than this
1915	2024-03-16 19:16:54	江苏	0	@propro 阜阳也是中奖了[捂脸][OK]	23	@propro Fuyang also won the lottery [cover his face] [OK]
1916	2024-03-16 19:17:01	辽宁	1	@酱豆腐 咱学校的肥肉[舔屏][玫瑰][舔屏]	23	@ Jiang tofu our school fat [licking screen] [rose] [licking screen]
1917	2024-03-16 19:17:13	山东	0	还好我没吃过 没买过[捂脸]	14	Fortunately, I haven't eaten or bought it [face cover]
1918	2024-03-16 19:17:16	天津	0	@芋泥小丸子	6	@ Sweet potato and mud balls
1919	2024-03-16 19:17:22	山东	0	@温情 真的好恶心啊 我以后再也不吃梅菜扣肉了	23	I'll never eat plum vegetables and braised pork again
1920	2024-03-16 19:17:31	黑龙江	0	我吃素吧[捂脸]	8	I'm a vegetarian. [cover my face]
1921	2024-03-16 19:17:45	广西	0	吃扣肉还是广西的，	9	Eat braised pork or Guangxi,
1922	2024-03-16 19:17:53	江苏	0	这种肉 一看就不能吃 都是肥的	15	This kind of meat is not always fat
1923	2024-03-16 19:18:05	河北	0	我这个呢	4	What about me
1924	2024-03-16 19:18:10	湖南	0	花钱了，怎么能不吃了[看]	13	How can you not eat it [look]
1925	2024-03-16 19:18:10	安徽	12	如今才发现，能活到今天我真是命硬[捂脸]	20	Now I found that can live today I really hard [face]
1926	2024-03-16 19:18:12	云南	0	你们的超市不做熟食吗？	11	Don't your supermarket make cooked food?
1927	2024-03-16 19:18:13	山东	1	《吃了对身体有伤害吗？》《我不吃》	17	Is eating it harmful to the body?》《 I don't want to eat it 》
1928	2024-03-16 19:18:14	山东	0	仅退款	3	Refund only
1929	2024-03-16 19:18:17	河北	1	查出问题以后不停产不曝光还让大家继续买，非要等到315这天才说[赞]	34	Find out the problem after do not stop production do not expose also let everyone continue to buy, must wait until 315 this day to say [like]
1930	2024-03-16 19:18:20	重庆	4	最后那句话新闻姐说到了上亿公民的心声[赞][赞][赞]	27	The last sentence, I said the voice of hundreds of millions of citizens [like] [like] [like]
1931	2024-03-16 19:18:22	河南	1	感觉我自己还挺难杀的，实话[苦涩]	17	I feel like I am quite hard to kill, the truth [bitter]
1932	2024-03-16 19:18:26	浙江	0	你最爱啊@虹中第一深情 @床上钉子户	18	You love ah @ hong in the first deep feeling @ bed nail house
1933	2024-03-16 19:18:28	山东	0	我要yue了[流泪]	10	I want to yue [in tears]
1934	2024-03-16 19:18:28	河南	0	不干不净吃了没病，吃吧！[笑哭][笑哭][笑哭]	24	Do unclean eat no disease, eat![Laugh and cry] [laugh and cry] [laugh and cry]
1935	2024-03-16 19:18:30	山东	0	吃梅菜扣肉，喝听花白酒，撸淀粉肠，品冤种人生	22	Eat plum vegetables braised pork, drink listen to flower white wine, starch sausage, taste injustice of life
1936	2024-03-16 19:18:34	云南	0	能喂狗吗。[疑问]	9	Can you feed the dog.[query]
1937	2024-03-16 19:18:34	四川	1	这是槽头肉吗？图便宜能有好货吗？	16	Is this the meat? Figure cheap can have good goods?
1938	2024-03-16 19:18:34	河南	7	重罚不良厂家 影响健康 影响经济发展	18	Heavy punishment of bad manufacturers will affect their health and affect their economic development
1939	2024-03-16 19:18:35	广西	0	没事，你的盆子也是，所谓负负得正，中和了[捂脸]	24	Nothing, your basin is also, the so-called negative negative positive, neutralization [cover the face]
1940	2024-03-16 19:18:44	山东	3553	典型力度不够，直接上死刑，谁敢这么干。。	20	Typical strength is not enough, directly to the death penalty, who dare to do so.
1941	2024-03-16 19:18:46	安徽	0	别的地方我不知道 反正拼多多可以退款的[噢买尬]	24	somewhere else I don't know anyway spell more can refund [oh buy embarrassed]
1942	2024-03-16 19:18:46	河南	9	国家应该整顿食材市场，违规制作食品级的，直接判死刑！！！！！！	31	The country should rectify the food material market, the illegal production of food grade, directly sentenced to death!!!!!!
1943	2024-03-16 19:18:47	湖南	0	@5�� @ᴳᴺᴬᵁᵂ	11	@5�� @ᴳᴺᴬᵁᵂ
1944	2024-03-16 19:18:55	广东	0	确实没有淋巴哦。	8	There is really no lymph, oh.
1945	2024-03-16 19:18:55	安徽	0	梅菜扣肉得吃蚌埠肉联厂的[色]	15	Plum vegetables braised meat to eat Bengbu meat factory [color]
1946	2024-03-16 19:18:58	河南	0	我不吃	3	I don't want to eat it
1947	2024-03-16 19:19:01	湖北	0	恭喜你中标了！	7	Congratulations on your winning the bid!
1948	2024-03-16 19:19:11	浙江	1	还好我挑食都躲开了[捂脸]	13	Fortunately, I was picky about food and avoid [cover my face]
1949	2024-03-16 19:19:11	山东	0	@诚实 @1273762629 @空梦 我不吃[赞]	26	@ Honest @1273762629 @ Empty dream I don't eat [like]
1950	2024-03-16 19:19:13	辽宁	0	@这瓜保甜不	6	@ This melon is sweet
1951	2024-03-16 19:19:16	广东	0	外婆菜没事吧[捂脸]	10	Grandma food is ok [face]
1952	2024-03-16 19:19:24	新疆	0	其实最常吃的那种火锅丸子之类的，里面的成分也会很惊人	26	In fact, the most common eating hot pot meatballs and so on, the ingredients will also be amazing
1953	2024-03-16 19:19:27	安徽	0	我在阜阳 [微笑]	9	I am in Fuyang [smile]
1954	2024-03-16 19:19:31	江西	0	吃过一次，真难吃，丢了	11	Eat it once, it was really bad, lost
1955	2024-03-16 19:19:31	江苏	0	当地的八大快红烧肉之类的[捂脸]	16	Local eight fast braised pork and so on [face cover]
1956	2024-03-16 19:19:33	四川	0	@玉米粒O_o� [发呆]	13	@ Corn kernels O_o � [a daze]
1957	2024-03-16 19:19:34	广东	0	谁买就发达了 申请赔偿	11	Who buys the developed one to apply for compensation
1958	2024-03-16 19:19:34	湖南	0	[笑哭][笑哭][笑哭][笑哭][笑哭]	20	[Laugh cry] [laugh] [laugh] [laugh] [laugh]
1959	2024-03-16 19:19:34	四川	1	如果我告诉你，有的梅菜真的有霉，你还好吗[泪奔]	24	If I tell you, some plum vegetables really have mildew, are you ok [tears]
1960	2024-03-16 19:19:35	陕西	0	还是吃预制菜吧。干净又卫生[呲牙]	17	Let's just eat the prepared dishes. Clean and hygienic [teeth]
1961	2024-03-16 19:19:39	安徽	0	大阜阳火了	5	The big Fuyang fire
1962	2024-03-16 19:19:40	河南	0	我也买了，但是河南焦作的，不是阜阳的	18	I bought it, but from Jiaozuo, Henan, not from Fuyang
1963	2024-03-16 19:19:47	湖南	0	绝对的	3	absolute
1964	2024-03-16 19:19:48	安徽	0	他家最开始用的是五花肉。后来改的槽头肉，我如果他们工厂	27	His family started out with a pork belly. Later changed the slot head meat, I if their factory
1965	2024-03-16 19:19:51	浙江	0	看了今年的3.15，突然觉得老坛酸菜还是挺正常	23	See this year's 3.15, suddenly feel that the old altar pickled cabbage is still quite normal
1966	2024-03-16 19:19:52	广东	0	牌子对上了	5	The brand is right
1967	2024-03-16 19:19:52	山东	0	最近在外别乱吃肉包子之类的[泪奔]	17	Recently outside don't eat meat steamed stuffed bun and so on [tears]
1968	2024-03-16 19:19:53	江苏	0	大雪下在阜阳，没想到阜阳弄这事	15	Heavy snow in Fuyang, did not expect the Fuyang lane this matter
1969	2024-03-16 19:19:58	福建	0	阜阳人都被受牵连了	9	The Fuyang people have all been implicated
1970	2024-03-16 19:20:02	山东	0	老孙最爱@✨王蓉�仨娃妈✨	13	Lao Sun favorite @ ✨ Wang Rong � three baby mother ✨
1971	2024-03-16 19:20:04	浙江	0	@�L小淘气o� 我还想吃 梅干菜扣肉	19	@ � L little naughty o � I also want to eat dried plum vegetables braised pork
1972	2024-03-16 19:20:04	湖南	0	一般这种可以免费退款的，提交申请秒通过[看]	22	Generally this can be free refund, submit the application seconds through [see]
1973	2024-03-16 19:20:14	广东	0	买都买了......尝尝啊 看看是不是吃不出来？？	26	Buy all bought...... Try it and see if you can't eat it out?
1974	2024-03-16 19:20:19	河北	0	@青磁	3	@ Green magnetic
1975	2024-03-16 19:20:22	福建	0	问题是怎么检查通过上市面售卖的[尬笑]	19	The problem is how to check the sale of the noodles [smile]
1976	2024-03-16 19:20:26	湖南	0	@蒸得c @桃克丝. @冷酸灵 @天天好运爆棚 @小老鼠 @循环的缘 跟我在外面吃的一样 得亏我觉得全是肥肉只吃了一点点 就着老板自己炒的辣椒吃完了饭	75	@ Steamed to c @ takex.@ Cold acid spirit @ good luck every day bursting @ little mouse @ circular edge with what I eat outside the same loss I think all fat only eat a little on the boss of their own fried pepper finished the meal
1977	2024-03-16 19:20:34	江苏	2	还有安全都东西吗	8	Is there any safe stuff
1978	2024-03-16 19:20:36	河南	0	@7sx	4	@7sx
1979	2024-03-16 19:20:37	安徽	0	绝版	2	out of print
1980	2024-03-16 19:20:38	江西	0	今天照样吃淀粉肠[捂脸]，吃了这么多都没怎么样无所谓了[捂脸]	31	Today still eat starch sausage [face], eat so much are not how no matter [face]
1981	2024-03-16 19:20:44	山西	0	狗都不吃[捂脸]	8	Dogs don't eat [face cover]
1982	2024-03-16 19:20:50	四川	0	@风旖	3	@ The wind
1983	2024-03-16 19:20:51	福建	0	《我不吃》	5	《 I don't want to eat it 》
1984	2024-03-16 19:21:16	河北	0	@天天开心粤	6	@ Happy Yue every day
1985	2024-03-16 19:21:19	湖北	0	@泥别说话 @爱钓鱼的盖亚 @乐多.. @落.	23	@ Mud don't talk @ love fishing Gaia @ Lodo...@ leave out.
1986	2024-03-16 19:21:21	陕西	0	吃吃吃，没事的	7	Eat, eat, eat, eat, eat, eat, eat, eat do
1987	2024-03-16 19:21:32	江苏	1	弄几个老板枪毙一下，我看还有多少人敢？	19	Get a few bosses shot, I see how many people dare?
1988	2024-03-16 19:21:32	江苏	1	弄几个老板枪毙一下，我看还有多少人敢？	19	Get a few bosses shot, I see how many people dare?
1989	2024-03-16 19:21:32	江苏	704	悲哀，食品安全竞然让媒体来监督，当地执法部门在哪？	25	Sad, food safety is competing for the media to supervise, where is the local law enforcement department?
1990	2024-03-16 19:21:35	福建	0	槽头肉好吃，只要把淋巴肉去掉就好	16	The top meat is delicious, as long as the lymphatic meat is removed
1991	2024-03-16 19:21:35	河北	2	为什么都有内部消息了，为什么不早说[微笑]	21	Why is there all internal information, why not early say early [smile]
1992	2024-03-16 19:21:39	江苏	1	@蛋挞没熟. 以后不能搂席不能吃淋巴扣肉了[捂脸][OK]	29	@ Egg tart is not ripe. After can not hug the table can not eat lymph buckle meat [cover the face] [OK]
1993	2024-03-16 19:21:44	山东	0	我记得黄盒子是用五花肉做的，白盒子是槽头肉做的	23	I remember the yellow box was made of pork belly, the white box was made of slot meat
1994	2024-03-16 19:21:45	广东	0	申请退款啊	5	Apply for a refund
1995	2024-03-16 19:21:47	陕西	1	额，昨天刚吃	6	I just ate it yesterday
1996	2024-03-16 19:21:54	河南	0	我以前也挺喜欢吃这个菜的 自从我儿子吃这个之后 半夜吐 连续好几天都不舒服 还病了一场 从这之后 再好的梅菜扣肉 就是你自己做的 我也不吃一口 有心理阴影了 现在看来确实有问题啊 小孩子肠胃弱	96	I used to quite like to eat this dish since my son eat this vomit in the middle of the night for several days are uncomfortable and sick from this again good plum vegetable braised meat, is your own do I also do not eat a bite, there is a psychological shadow now it seems that there is a problem ah child stomach weak
1997	2024-03-16 19:21:56	广东	0	这是启动了自毁程序吗？	11	Is this a self-destruct program started?
1998	2024-03-16 19:21:58	广西	0	其实吧，梅菜扣肉我们这边都是自己做的，实在不想做，那就不吃[尬笑][尬笑]，或者去那种卖了三十年的婆婆那里买	54	In fact, we all make it by ourselves. If we really don't want to make it, we don't eat [smile] [smile], or go to the mother-in-law who has been selling for 30 years
[truncated: 18,125 more rows]

## Sheet: 抖音评论_20240410200811
	Date comment	Location	Number of likes	content	lenth of comment	translation of comment
当页序号	评论时间	评论IP属地	评论点赞数	评论内容	评论长度	Comment on the content
1	2024-03-16 00:23:51	山东	1	今年目标做全网女卖货第一人[奋斗]因为现在天天被催婚[流泪]我给父母说要挣够50W嫁妆，现在靠卖小商品一天能卖200多件，挣了5万了，还剩45万[流泪]…大家能不能支持我一下，进我橱窗不买东西算我输！！	101	This year the goal to do the whole network female sell goods first person [struggle] because now every day was urged marriage [tears] I told parents to earn 50W dowry, now by selling small goods a day can sell more than 200, earned 50,000, still left 450,000 [tears]... you can support me, into my window do not buy things count I lose!!
2	2024-03-16 00:24:15	陕西	1	希望天天都是315	9	I hope every day is 315
3	2024-03-16 00:24:23	江苏	0	[赞][赞][赞]	9	[Like] [like] [like]
4	2024-03-16 00:24:59	河南	0	姐反应真快[赞][赞][赞]	14	So quick [like] [like] [like]
5	2024-03-16 00:25:11	福建	428	所以，为什么要有预制菜？？？	14	So, why have prefabricated dishes???
6	2024-03-16 00:25:17	河北	8	预制菜看来还是太离谱了。	12	The prefabricated dish seems too ageous.
7	2024-03-16 00:25:23	广东	1	[鼓掌][鼓掌][鼓掌]	12	[Applause] [Applause] [Applause]
8	2024-03-16 00:25:25	江苏	0	[赞][赞][赞]	9	[Like] [like] [like]
9	2024-03-16 00:25:54	重庆	145	坚决不吃预制菜	7	Do not eat prepared dishes
10	2024-03-16 00:25:59	云南	3	这肉�老板自己都不吃[捂脸]	14	This meat � the boss himself do not eat [cover his face]
11	2024-03-16 00:26:04	浙江	0	今年争取磁砖生意做一千万，朋友们能否鼓励一下	22	This year to strive for the tile business to do 10 million, friends can encourage it
12	2024-03-16 00:26:08	江苏	0	严查[赞][赞][赞][赞][赞][赞]第一次首评[鼓掌][鼓掌][鼓掌]	37	[Check [praise] [praise] [like] [praise] [like] [praise] [praise] first first comment [applause] [applause] [applause]
13	2024-03-16 00:26:22	广东	0	预制菜就是垃圾菜	8	Pre-made dishes are junk dishes
14	2024-03-16 00:26:34	广东	0	每年都是食品安全…	9	Food safety every year...
15	2024-03-16 00:26:56	湖北	0	预制菜真的不能吃	8	Prefabricated dishes really don't eat
16	2024-03-16 00:27:11	福建	0	现在没着良心赚钱的人应该大量排查	16	Now people who have no conscience to make money should investigate a lot
17	2024-03-16 00:27:26	湖北	3	这以后梅菜扣肉到底还能不能买来吃了[看]	20	After this, the plum vegetable braised pork can still be bought to eat [look]
18	2024-03-16 00:27:34	云南	0	冰箱冷冻柜里还有两盒梅菜扣肉[流泪][震惊][不失礼貌的微笑]	31	There are also two boxes of plum vegetables [tears] [shock] [polite smile]
19	2024-03-16 00:27:37	新疆	0	骇人听闻	4	frightful to the ear
20	2024-03-16 00:27:45	浙江	77	反正我不吃预制菜[酷拽]	12	I don't eat prefabricated dishes anyway [cool]
21	2024-03-16 00:27:48	广东	28	宁愿吃泡面都不会吃预制菜	12	Would rather eat instant noodles than eat prepared dishes
22	2024-03-16 00:27:52	云南	3	给大家讲一个笑话，我干净到没有朋友，没有闺蜜，去哪里都是独来独往的，有没有人和我一样的？很失败吧[流泪]	52	Tell everyone a joke, I clean to have no friends, no bestie, go where are alone, there is anyone and the same as me? Very failure [tears]
23	2024-03-16 00:27:59	广东	1	是梅菜扣肉有问题，还是所有的预制菜都有问题？国家要强烈取缔预制菜，不怕吃坏脑子吗？	41	Is there a problem with the plum vegetable braised meat, or with all the prepared dishes? The country should strongly ban prefabricated vegetables, not afraid to eat bad brain?
24	2024-03-16 00:28:00	云南	1	[流泪]	4	[burst into tears]
25	2024-03-16 00:28:05	浙江	0	完了 芭比扣了	7	It's done with Barbie
26	2024-03-16 00:28:06	山西	1	营养在哪里	5	Where is the nutrition
27	2024-03-16 00:28:06	云南	3	说到底还是犯罪成本太低惹的祸！抓到就重罚重判看谁还敢	26	In the final analysis, the cost of crime is too low! Catch the heavy punishment heavy sentence to see who still dare
28	2024-03-16 00:28:09	河南	0	呵呵！	3	a mimetic word for chuckle!
29	2024-03-16 00:28:19	江苏	1	我想知道，钉钉懒人菜能吃吗	13	I want to know, can you eat the lazy food
30	2024-03-16 00:28:22	山东	1	现在还有啥可以放心吃，这样的商家不会心痛吗？	22	Now still have what can rest assured to eat, such a business won't heartache?
31	2024-03-16 00:28:37	安徽	0	[鼓掌][赞]	7	[Applause] [Like]
32	2024-03-16 00:28:38	河北	0	没事	2	have nothing to do
33	2024-03-16 00:28:38	辽宁	0	这种情况应该把当地监管负责人 直接送进监狱。制假者直接销户。	31	This situation should send the local supervisor directly to prison. The counterfeiters directly close the account.
34	2024-03-16 00:28:44	山西	0	谁发展的菜	5	Who develops the dish
35	2024-03-16 00:28:45	河北	0	把他们都拉出去枪毙	9	Pull them all out and shoot them all
36	2024-03-16 00:28:48	浙江	0	做这么丧天良的事，不是不报，时候未到[黑脸]	22	Do such a bad thing, not not to report, the time has not come [blackface]
37	2024-03-16 00:28:53	河南	0	[捂脸][捂脸][捂脸]	12	[Face cover] [Face cover] [Face cover]
38	2024-03-16 00:28:56	湖北	0	食品添加剂才是重点！！！！	13	Food additives are the point!!!!
39	2024-03-16 00:29:02	宁夏	0	销售紧俏？中国人但凡有现做的，谁他妈吃预制的？去看看外卖作坊吧	31	Sales tight? Whenever a Chinese has it made now, who eats prefabricated? Check out the delivery workshop
40	2024-03-16 00:29:04	河南	0	以后幼儿园 小学 初中 高中 怎么办 真的堪忧呀、 害人不浅	30	After kindergarten primary school junior high school how to do really worry ah, harm not shallow
41	2024-03-16 00:29:21	江苏	1	3.15过去之后该怎么生产还怎么生产...[捂脸]	25	3.15 How to produce after the past and how to produce...[cover one's face]
42	2024-03-16 00:29:23	甘肃	30	饭馆现做的都控制不住，何况预制菜呢，	18	Restaurants can't control it now, let alone prepared dishes,
43	2024-03-16 00:29:26	广西	0	我能想到	4	I can think of
44	2024-03-16 00:29:35	安徽	15	就是监管问题	6	It's a regulatory issue
45	2024-03-16 00:29:36	江苏	0	为什么食品安全问题不学学国外呢！专家又去哪里了	23	Why does food safety problem do not learn to learn abroad! Where have the experts gone again
46	2024-03-16 00:29:47	安徽	3	需要讨论下健康预制菜首先使用场景应该是哪个地方	23	We need to discuss where the first use scenario for healthy prepared dishes should be
47	2024-03-16 00:29:49	河南	40	预制菜，一点也不意外[捂脸]	14	Prefabricated dishes, no surprise [face cover]
48	2024-03-16 00:29:51	河北	1	从严查处，食品安全第一[赞]	14	Strict investigation, food safety first [praise]
49	2024-03-16 00:30:01	广西	0	绝对不吃预制菜	7	Absolutely eat prepared dishes
50	2024-03-16 00:30:21	河南	0	一样一样的	5	The same
51	2024-03-16 00:30:34	广东	0	大部分预制菜真的会搞死人的	13	Most of the prepared dishes will really kill people
52	2024-03-16 00:30:38	新疆	1	以后估计都自己买菜做饭了	12	Later all their own food and cooking
53	2024-03-16 00:30:44	江苏	0	查封�毛用，交点罚款该怎么生产还怎么生产...[捂脸]	27	Seal up � hair with, pay point fine how to produce still how to produce...[cover one's face]
54	2024-03-16 00:30:57	新疆	0	死刑	2	death penalty
55	2024-03-16 00:30:57	上海	0	这不是很正常嘛	7	That's not quite normal
56	2024-03-16 00:31:07	浙江	0	江苏省苏业集团公司大肠臭死人了。	16	Jiangsu Su ye Group company intestine stink dead.
57	2024-03-16 00:31:12	新疆	0	枪毙枪毙	4	He was shot and shot
58	2024-03-16 00:31:15	广东	45	安徽阜阳的预制菜梅菜扣肉不能吃[暗中观察][暗中观察][暗中观察]，广东梅州市的梅菜扣肉请大家放心吃[赞][赞][赞]	59	Fuyang, Anhui province can not be eaten [secret observation] [secret observation] [secret observation], Meizhou city, Guangdong province, please rest assured to eat [like] [like] [like]
59	2024-03-16 00:31:15	广东	45	安徽阜阳的预制菜梅菜扣肉不能吃[暗中观察][暗中观察][暗中观察]，广东梅州市的梅菜扣肉请大家放心吃[赞][赞][赞]	59	Fuyang, Anhui province can not be eaten [secret observation] [secret observation] [secret observation], Meizhou city, Guangdong province, please rest assured to eat [like] [like] [like]
60	2024-03-16 00:31:18	江苏	0	资本市场只为钱，监督管理只罚款！[抠鼻][抠鼻]	24	Capital market is only for money, supervision and management is only a fine![Nose picking] [nose picking]
61	2024-03-16 00:31:52	广东	0	意料之内的事，一点都不惊讶	13	Unthing, not surprised
62	2024-03-16 00:32:05	广西	0	我们这里五花肉十六块	10	We have sixteen pork belly here
63	2024-03-16 00:32:06	上海	0	当地的食品安全问题谁负责	12	Who is responsible for the local food safety issues
64	2024-03-16 00:32:15	云南	0	惩罚不够！改变不了！	10	Punishment is not enough! Can't change!
65	2024-03-16 00:32:21	陕西	0	以前那些部门都不知道嚒？	12	Those departments didn't know before?
66	2024-03-16 00:32:21	湖南	0	不知道那个辛巴怎么看，哈哈 [抠鼻]	18	I wonder what that simba thinks, haha [nose picking]
67	2024-03-16 00:32:26	吉林	0	又是汉奸的提议	7	Another proposal from the traitors
68	2024-03-16 00:32:27	北京	0	……	2	……
69	2024-03-16 00:32:31	江苏	0	现在学校都是吃的预制菜，真不应该给学生吃啊！	22	Now the school is to eat the prefabricated dishes, really should not give the students to eat ah!
70	2024-03-16 00:32:36	上海	1	处罚力度不够 像这种人 应罚了他倾家荡产 牢底坐穿 看看还有人敢做吗	34	The punishment is not enough, like this kind of person, should punish him to lose everything, prison bottom sit wear, see that people dare to do
71	2024-03-16 00:32:42	甘肃	0	[赞][赞][赞]	9	[Like] [like] [like]
72	2024-03-16 00:32:45	四川	0	枪毙	2	execute by shooting
73	2024-03-16 00:32:46	北京	0	我们的食品安全就是一个口感。别说预制，就现做的材料就真的好嘛？各种化学添加剂忘了嘛。为啥现在看不到了，想想动了多少人的�	60	Our food safety is just a taste. Don't say prefabricated, just do the material is really good? Forget about all the chemical additives. Why can't see now, think about how many people moved the �
74	2024-03-16 00:32:48	河南	28	还是处罚太轻了	7	Or that the punishment is too light
75	2024-03-16 00:32:51	广东	0	专家说不能吃过夜菜[呲牙][呲牙][呲牙]	21	Experts say you can not eat overnight food [yi teeth] [yi teeth] [yi teeth]
76	2024-03-16 00:33:03	山东	1	自己在家做饭菜最安全卫生	12	It's safest to stay at home to cook
77	2024-03-16 00:33:06	浙江	0	严肃处理	4	Seriously deal with
78	2024-03-16 00:33:07	安徽	1	应该很罚	4	Should be very punished
79	2024-03-16 00:33:07	河北	0	下厂看过太多小食品厂了，卫生真的有待提高	20	The factory has seen too many small food factories, hygiene really needs to be improved
80	2024-03-16 00:33:22	海南	0	一年一度的315简直就是减肥好时节[不看]	21	The annual 315 is a good time to lose weight [don't watch]
81	2024-03-16 00:33:31	广西	1	好险不爱吃[捂脸]	9	Good risk does not love to eat [cover your face]
82	2024-03-16 00:33:34	上海	0	哈哈，预制菜还要给我们的孩子吃[大笑][大笑][大笑]	27	Haha, prefabricated dishes also for our children to eat [laugh] [laugh] [laugh]
83	2024-03-16 00:33:53	上海	48	饭店里的梅菜扣肉也是预制菜	13	The plum pork in the restaurant is also a prefabricated dish
84	2024-03-16 00:34:04	广东	0	杜绝预制菜	5	Put an end to prefab
85	2024-03-16 00:34:06	广东	1	又要失业了[泣不成声][泣不成声][泣不成声]	23	Losing his job again [sobbing] [sobbing] [sobbing]
86	2024-03-16 00:34:43	上海	3	国家不知道预制菜进入市场吗	13	Don't the country know that prefabricated vegetables are on the market
87	2024-03-16 00:35:02	河南	11	预制菜还会有人吃吗[绝望的凝视][绝望的凝视][绝望的凝视]	30	Will anyone still eat it [desperate gaze] [desperate gaze] [desperate gaze]
88	2024-03-16 00:35:09	广西	0	把那些违规食品企业负责人关个三五年	17	Keep the heads of those illegal food companies up for three or five years
89	2024-03-16 00:35:19	上海	63	制作违规食品应该枪毙，只有这样才能避免食品不安全	24	Making illegal food should be shot, and only in this way can we avoid food insecurity
90	2024-03-16 00:35:21	广东	0	预制菜范围很广泛，例如速冻水饺	15	precast dishes cover a wide range, such as frozen dumplings
91	2024-03-16 00:35:30	浙江	0	不是罚款能解决的，直接关厂拍卖罚款换个老板。终身不能开公司和食品行业，包括家人，打工都不能在食品行业[笑哭][笑哭]看看谁敢。	63	Not a fine can be solved, directly close the factory auction fine for a boss. Life can not open a company and the food industry, including family members, can not work in the food industry [laugh cry] [laugh cry] to see who dare.
92	2024-03-16 00:35:53	北京	0	唉，点个炒素菜感觉都是预制菜，地三鲜都是	20	Alas, order a fried vegetable feeling is prefabricated dishes, three fresh are
93	2024-03-16 00:36:15	内蒙古	16	连夜执法的话，那些厂子的老板是不是正在看315晚会[捂脸]	29	Overnight law enforcement, the boss of those factories is not watching 315 party [face]
94	2024-03-16 00:36:22	广东	0	艹，昨天刚吃了梅菜扣肉，不会是预支的吧[捂脸]	23	Yesterday, just ate plum vegetables braised pork, will not be in advance [cover face]
95	2024-03-16 00:36:22	北京	0	杭州希望检查一下手工现包的饺子。里面有无淋巴肉和不洁物质。	29	Hangzhou wants to check the handmade dumplings. There is no lymphatic meat and unclean substances inside.
96	2024-03-16 00:36:23	上海	0	这事来身就有问题，为何要上市！	15	This matter has a problem, why want to go public!
97	2024-03-16 00:36:41	北京	0	为什么不重判这些企业的领导	13	Why not sentence the leadership of these enterprises
98	2024-03-16 00:36:42	云南	0	呵呵，监管机构不知道，你会信[看]	17	Hehe, the regulators don't know, you will believe that [see]
99	2024-03-16 00:36:51	江西	3	严查到底，	5	Strictly check to the end,
100	2024-03-16 00:37:02	四川	0	缺了大德了	5	Lack of great virtue
101	2024-03-16 00:37:39	河北	0	没底线[赞][赞][赞]	12	No bottom line [like] [like] [like]
102	2024-03-16 00:37:42	广西	3	还好没买过，想想都可怕	11	I didn't buy it. It's terrible
103	2024-03-16 00:37:48	福建	0	食品安全必须狠狠强抓	10	Food safety must be vigorously grasped
104	2024-03-16 00:37:51	江苏	0	@菜菜了没� @皮蛋海鲜周	13	@ Vegetable dish lost � @ preserved egg seafood week
105	2024-03-16 00:38:46	甘肃	0	判刑	2	pass a sentence
106	2024-03-16 00:38:53	广东	0	315曝光出来的恐怕只是冰山一角	16	315 This is probably just the tip of the iceberg
107	2024-03-16 00:38:55	吉林	0	是监管的问题	6	It's a matter of regulation
108	2024-03-16 00:39:48	广东	0	每年查一次管什么用[流泪][流泪]	17	Once a year to check what tube with [tears] [tears]
109	2024-03-16 00:39:57	广东	2	反正你小孩逃避不了	9	Your kids can't escape it anyway
110	2024-03-16 00:40:03	广东	1	真是各种饮食行业都想毒死我这条贱命啊[流泪][流泪][流泪]	30	Really all kinds of food industry want to poison my cheap life ah [tears] [tears] [tears]
111	2024-03-16 00:41:22	广东	0	还是利润太高	6	Or is the profit too high
112	2024-03-16 00:41:34	安徽	2	要天天 31.5	8	To be at 31.5 every day
113	2024-03-16 00:41:37	西班牙	1	只是罚一点点钱，还是赚的多，如果严重的话让他们都去坐牢，没收财产，就会少一点	38	Just punish a little money, or earn more, if serious words let them all go to jail, confiscate property, will be a little less
114	2024-03-16 00:41:48	江西	0	谁引进的预制莱，叫他全家吃三年	15	Who introduced the prefabricated lai, asked his family to eat for three years
115	2024-03-16 00:42:04	浙江	0	我嘞个去想�������	12	Let me think about the �������
116	2024-03-16 00:42:08	新疆	0	从不吃那玩意，自己动手丰衣足食	15	Never eat that thing, do your own food and clothing
117	2024-03-16 00:42:22	广东	1	扣肉肯定是自己做的才好吃[玫瑰][赞]	19	The oned meat must be made by yourself [rose] [praise]
118	2024-03-16 00:42:24	湖南	1	既然是企业，那平常的监管在干嘛？	16	Since it is an enterprise, what is the usual regulation doing?
119	2024-03-16 00:42:31	辽宁	3	我家还有三盒……唉……	11	My family has three boxes... alas...
120	2024-03-16 00:42:39	广东	1	二次销售也要罚！！！可恶！！罚销售者每天吃一斤这个糟头肉，吃一年！！！	35	Second sales also want penalty!!!hateful!! Penalty the seller to eat a jin of this bad meat every day, eat a year!!!
121	2024-03-16 00:42:43	广东	1	有啊，你小孩在学校吃的	11	Yes, your child ate it at school
122	2024-03-16 00:42:57	四川	1	我不吃	3	I don't want to eat it
123	2024-03-16 00:42:58	广西	8	刚刚刷到央视曝光黑心厂家用劣质淋巴的槽头肉做梅菜扣肉，太黑了	30	Just brush to CCTV exposure black heart manufacturers with inferior lymphatic trough head meat to do plum vegetable braised meat, too black
124	2024-03-16 00:43:08	广东	0	我说一句，中国人做食品无下限。大家赞同吗	20	Let me say, Chinese people have no limit to making food. Do you agree
125	2024-03-16 00:43:16	贵州	0	原来槽头肉有淋巴，太可怕，再也不吃了，家里人也不允许吃。	28	The original trough head meat has lymph, too terrible, do not eat, the family is not allowed to eat.
126	2024-03-16 00:43:44	云南	1	无论是任何梅菜扣肉大家都不要买了，就可以抵制下来。[抱拳][抱拳][抱拳][抱拳]	41	No matter any plum vegetables braised meat we should not buy, you can resist down.[Boxing] [fist] [fist] [fist]
127	2024-03-16 00:43:45	山东	1	火腿八宝粥都是[捂脸]	11	Ham and eight treasure porridge is all [cover your face]
128	2024-03-16 00:44:33	浙江	0	罚款后 接续奋斗	8	Continue to struggle after the fine
129	2024-03-16 00:44:35	重庆	0	预制菜的安全问题？人民群众是预见性的！点都不意外！[看]	28	The safety of prefabricated dishes? The people are predictable! It's no surprise![look after]
130	2024-03-16 00:44:43	浙江	0	新闻姐应该多多曝光那些网络贷暴力催收	18	News elder sister should expose those network loan violence collection
131	2024-03-16 00:45:20	福建	0	梅菜扣肉还是买遵义的吧	11	Plum vegetables braised pork or buy Zunyi bar
132	2024-03-16 00:46:38	贵州	1	你也挺辛苦的，大半夜还在发视频。	16	You're hard. You're Povideos in the middle of the night.
133	2024-03-16 00:47:09	陕西	1	为啥会这样？还不是因为食品安全处罚力度太轻了	22	Why is that? Not yet because the food safety penalties are too light
134	2024-03-16 00:48:49	河北	1	除非你不去饭店吃饭	9	Unless you don't go to a restaurant
135	2024-03-16 00:50:02	上海	1	能不吃则不吃，食品没有一个安全[666]	20	Can not eat, do not eat, food is not a safe [666]
136	2024-03-16 00:50:11	新疆	0	吃不死随便吃[捂脸][捂脸][捂脸]	18	Eat and eat [face] [face] [face]
137	2024-03-16 00:51:17	湖南	0	这些不良商家必须严惩	10	These bad businesses must be severely punished
138	2024-03-16 00:51:45	四川	0	没办法。	4	no way out.
139	2024-03-16 00:52:14	福建	1	刚刚说了，又不是秘密，大家知道，难道阜阳市的食品安全领导不知道吗？[捂脸]	37	Just said, it is not a secret, we know, the Fuyang city food safety leaders do not know?[cover one's face]
140	2024-03-16 00:52:19	上海	1	果然是人杰地灵的他们	10	Sure enough, they were the outstanding people
141	2024-03-16 00:52:20	江苏	0	[捂脸]自己消灭自己	10	[Cover your face] and destroy yourself
142	2024-03-16 00:52:32	广东	0	能不能再多几个115、215、315……一年一次315，曝光不过来啊[尬笑]	38	More 115,215,315... 315 once a year [laughs]
143	2024-03-16 00:53:10	江苏	0	枪毙，全部枪毙。	8	Shoot him, all shot.
144	2024-03-16 00:53:53	内蒙古	0	明知道有问题还吃，这就是活该	14	Know there is a problem to eat, this serves it right
145	2024-03-16 00:55:02	广东	1	学校，饭店，外卖店。。。大把大把地方[呲牙][呲牙][呲牙][呲牙]	34	Schools, restaurants, takeaway shops... Dozens of places [teeth] [teeth] [teeth] [teeth]
146	2024-03-16 00:55:44	辽宁	0	应该�������	9	Should be a �������
147	2024-03-16 00:56:26	广西	0	路都没走好，就学飞，自己飞就算了，还让孩子们飞，这不是作是什么？	32	The road did not walk well, learn to fly, their own fly even, also let the children fly, this is not what?
148	2024-03-16 00:56:32	广东	3	现在的预制菜防不胜防[泣不成声][泣不成声][泣不成声]	28	Now prefabricated dishes are irresistible [sobbing] [sobbing] [sobbing]
149	2024-03-16 00:57:35	陕西	0	消费者一味的追求廉价和速度才是源头，现在是你要啥人家给你造啥，前提是你敢吃就行！	40	Consumers blindly pursue cheap and speed is the source, now is what you want what people to make what for you, the premise is that you dare to eat on the line!
150	2024-03-16 00:57:47	广东	2	基本没吃过，想一想，那么便宜的菜，经过厂家，中间商，物流到你手里，层层都要赚钱，羊毛出在羊身上，到你手里怎么可能是好肉。[捂脸]	64	Basically did not eat, think about, so cheap dishes, through manufacturers, middlemen, logistics to your hands, layers of money to make money, wool out of the sheep, to your hands how can be good meat.[cover one's face]
151	2024-03-16 00:58:43	北京	3	每年316工作日	8	And 316 working days per year
152	2024-03-16 00:59:10	陕西	1	食品安全更不不安全 尽量家里做饭去	17	Food safety is not safe to try to cook at home
153	2024-03-16 00:59:41	江西	0	不曝光前在干嘛？	8	What were you doing before not being exposed?
154	2024-03-16 00:59:57	山东	0	所有查源头才是重点	9	All of the source is the point
155	2024-03-16 00:59:57	山西	0	冰山一角而已[憨笑][憨笑]	14	The tip of the iceberg [smile] [smile]
156	2024-03-16 01:00:42	山东	1	低价低利润导致的低质量	11	Low quality caused by low price and low profit
157	2024-03-16 01:00:44	广西	0	方便面也是	5	Instant noodles are also
158	2024-03-16 01:00:57	广东	3	多好的部门，人民发现曝光一家查一家	17	What a good department, the people find the exposure of a check
159	2024-03-16 01:01:13	北京	13	茶百道，古茗，书亦，百果园，夸父炸串，鸭血[看]	24	Tea hundred way, ancient tea, books also, a hundred orchard, kuafu fried string, duck blood [see]
160	2024-03-16 01:01:30	上海	14	广东梅菜扣肉没被查到[灵机一动]	16	Guangdong plum vegetables braised pork was not found [a brainwave]
161	2024-03-16 01:01:30	上海	14	广东梅菜扣肉没被查到[灵机一动]	16	Guangdong plum vegetables braised pork was not found [a brainwave]
162	2024-03-16 01:01:55	北京	1	还是瑞幸好，一杯冰看着安全[捂脸]	17	Or rui fortunately, a glass of ice looked safe [face cover]
163	2024-03-16 01:01:58	重庆	0	我一家七年老店要快开不下去了。现在团购动不动三五十块钱十几个菜的团餐，我卖鲜货的店根本没办法去卷	48	My seven-year-old shop is running fast. Now group purchase always 30 to 50 yuan of group meals, I sell fresh goods shop can not go to roll
164	2024-03-16 01:02:17	陕西	0	还有人为预制菜叫好，黑心垃圾	14	There are artificial prefabricated dishes cheered, black heart garbage
165	2024-03-16 01:02:20	河北	0	听你一说以后可不敢吃了，以前吃的很好，怎么是这样做呀，买的饭还能吃吗？还要亲自做饭吧	42	Listen to you say after can dare not eat, eat very well before, how to do so ah, buy the rice can still eat? And cook it for it yourself
166	2024-03-16 01:03:09	广东	0	刚看了个视频。小杨哥带过这种货[暗中观察]	21	Just watched a video. Little Brother Yang took this kind of goods [secretly observed]
167	2024-03-16 01:03:10	广东	2	方便面，水饺，香肠吃吗？	12	Instant noodles, dumplings, sausages?
168	2024-03-16 01:03:24	山东	1	辛巴想吃	4	Simba wants to eat
169	2024-03-16 01:03:50	江苏	0	一年才检查一次，不出问题才怪。	15	It is only checked once a year, but nothing goes wrong.
170	2024-03-16 01:03:59	上海	3	槽头肉还是好的[灵机一动]母猪肉变成牛肉你们不知道吧[机智]	30	Trough head meat is still good [inspiration] mother pork into beef you don't know [wit]
171	2024-03-16 01:03:59	上海	3	槽头肉还是好的[灵机一动]母猪肉变成牛肉你们不知道吧[机智]	30	Trough head meat is still good [inspiration] mother pork into beef you don't know [wit]
172	2024-03-16 01:04:46	广东	1	在广州，预制菜已经进校园了，家长无奈，更多的是家长不知道[流泪][流泪][流泪]	40	In Guangzhou, prefabricated dishes have been into the campus, parents helpless, more parents do not know [tears] [tears] [tears]
173	2024-03-16 01:04:46	广东	1	在广州，预制菜已经进校园了，家长无奈，更多的是家长不知道[流泪][流泪][流泪]	40	In Guangzhou, prefabricated dishes have been into the campus, parents helpless, more parents do not know [tears] [tears] [tears]
174	2024-03-16 01:04:47	福建	0	自己没手做吗？自己找死怪谁[捂脸]	17	Didn't you do it by yourself? To find their own death to blame who [cover the face]
175	2024-03-16 01:04:51	河南	0	预制菜不能推广！	8	Prefabricated dishes can not be promoted!
176	2024-03-16 01:04:53	黑龙江	3	处罚应该以亿为单位，死刑不为过	15	The punishment should be in hundreds of millions, the death penalty can not be excessive
177	2024-03-16 01:05:20	福建	16	食品安全问题刻不容缓	10	Food safety problem is urgent
178	2024-03-16 01:05:29	广东	0	呵呵	2	a mimetic word for chuckle
179	2024-03-16 01:05:38	陕西	0	省流，开宝马汽车，上婚恋网站，吃梅菜扣肉，喝听花酱酒，贷同程金融，品百味人生！	39	Save money, open BMW car, on the marriage website, eat plum vegetables buckle meat, drink listen to flower sauce wine, loan with cheng finance, taste life!
180	2024-03-16 01:06:34	辽宁	0	315，什么时候能上批多多仅退款？	17	315, when can the last batch of many only refund?
181	2024-03-16 01:07:23	安徽	0	为什么要吃预制菜？？？	11	Why eat prepared dishes????
182	2024-03-16 01:07:49	新疆	0	现在还有什么可以让人能放心吃啊[擦汗]	19	What else can people eat right now [wipe your sweat]
183	2024-03-16 01:07:57	广东	1	拼夕夕几块钱一份的梅菜扣肉怎么来的？光成本就不可能。有谁管？还是这么大流量的平台[发怒][发怒]	48	The evening evening a few dollars a plum vegetables buckle meat how to come? Costs alone are impossible. Who cares? Or such a large flow of the platform [angry] [angry]
184	2024-03-16 01:08:40	北京	1	我都吃淀粉肠了，你淀粉都舍不得放[泪奔]	20	I eat starch sausage, you starch are reluctant to put [tears]
185	2024-03-16 01:08:49	江苏	17	这个法人如果被关起来天天给他吃梅菜扣肉[捂脸][捂脸]	27	If this legal person is locked up every day to eat plum vegetable buckle meat [face] [face]
186	2024-03-16 01:08:59	江苏	0	就这还要进校园[发怒][发怒]	15	Just go into the campus [angry] [angry]
187	2024-03-16 01:10:02	浙江	0	毒预制菜工厂	6	Toxic prefab factory
188	2024-03-16 01:10:03	辽宁	0	这种情况漂亮国如何处理呢？死刑鞭刑？。。。。。	23	How does the beautiful country deal with this situation? Death penalty whip?.....
189	2024-03-16 01:11:10	广东	0	宝马车内驶向未来的婚姻之路，在网络世界中，寻觅着那份缘分。享受着梅菜扣肉的香味，品味着听花酱酒的醇厚。而在贷款的帮助下，同程金融承载着梦想的航程。让生活更加美好，诗意更加浓郁。	88	BMW inside to the future marriage road, in the network world, looking for that fate. Enjoy the fragrance of plum vegetables and pork, and taste the mellow flower sauce wine. With the help of loans, Tongcheng Finance carries the voyage of the dream. Make life more beautiful, more poetic and rich.
190	2024-03-16 01:11:15	江苏	0	[赞][赞][赞]	9	[Like] [like] [like]
191	2024-03-16 01:11:26	上海	1	梅菜扣肉完蛋了不？[捂脸][捂脸][捂脸]	21	Is the plum vegetable braised pork finished?[Face cover] [Face cover] [Face cover]
192	2024-03-16 01:11:54	江西	0	他们吃不吃预制菜？	9	Do they eat the prepared dishes?
193	2024-03-16 01:12:15	黑龙江	3	因为出餐快	5	Because the meal is fast
194	2024-03-16 01:12:49	黑龙江	0	啥实话都说 [偷笑]	10	Tell the truth about everything [laughing away]
195	2024-03-16 01:12:49	黑龙江	0	啥实话都说 [偷笑]	10	Tell the truth about everything [laughing away]
196	2024-03-16 01:12:55	吉林	0	3.16发现的问题也得等到明年3.15才能曝光.一年一回	28	3.16 Problems found will have to wait until 3.15 next year. Once a year
197	2024-03-16 01:13:01	广东	0	为什么要央视曝光才封	10	Why to CCTV exposure to seal
198	2024-03-16 01:13:09	陕西	1	外卖预制菜都不敢吃[捂脸][捂脸][捂脸]	21	Dare not eat takeaway prefabricated dishes [face] [face] [face]
199	2024-03-16 01:13:09	陕西	1	外卖预制菜都不敢吃[捂脸][捂脸][捂脸]	21	Dare not eat takeaway prefabricated dishes [face] [face] [face]
200	2024-03-16 01:13:26	广东	1	30年开店以来从来不用预制菜！全部新鲜看得见得！做餐饮全凭良心	31	I've never used prefabricated dishes since 30 years! All fresh and visible! It's all about my conscience
201	2024-03-16 01:14:12	云南	0	恐怖了 农村人杀年猪食用不了拿出来卖点被罚十多万 这个有证生产的食物该枪毙了吧	42	The error rural people kill the pig can not take out the selling point was fined more than 100 thousand this licensed production of food should be shot
202	2024-03-16 01:14:33	上海	0	那些部门在曝光之前在干什么[发怒][发怒][发怒]	25	What are those departments doing before exposure [angry] [angry] [angry]
203	2024-03-16 01:14:33	广东	13	[捂脸][捂脸][捂脸]预制菜安全卫生问题太让人堪忧	26	[Face cover] [face cover] [face cover] The safety and health problem of prefabricated vegetables is too worrying
204	2024-03-16 01:14:37	广东	1	少男少女最喜欢吃！	9	Young boys and girls like it most!
205	2024-03-16 01:14:43	陕西	0	既然早就是“公开的秘密”，为什么非要等到315晚会曝光后才一涌而上查的查罚的罚呢？	41	Since it has long been an "open secret", why wait until the 315 party exposure after the investigation of the punishment?
206	2024-03-16 01:14:46	福建	0	我们大人无所谓了[泣不成声]能关注一下校园的预制菜吗[流泪][流泪][流泪][流泪][流泪][流泪][流泪]	54	We adults indifferent [sobbing] can pay attention to the campus prefabricated dishes [tears] [tears] [tears] [tears] [tears] [tears] [tears]
207	2024-03-16 01:14:49	陕西	0	瑞幸，酷迪放心喝，原材料、卫生监管比自己家都牛	23	Luckin, Kudi rest assured to drink, raw materials, health supervision than their own home are cattle
208	2024-03-16 01:14:54	北京	0	一听这个名字 就不能买	11	You can't buy the name
209	2024-03-16 01:15:23	山东	0	[打脸][发怒][色][微笑][抠鼻][酷拽][调皮][流泪][看][舔屏][抱抱你][感谢]	47	[Beat face] [angry] [color] [smile] [] [nose picking [cool] [naughty] [naughty] [tears] [see] [see] [lick screen] [hug you] [thank you]
210	2024-03-16 01:15:43	重庆	1	每年3.15都有曝不完的瓜，都麻木了[抠鼻]	22	Every year 3.15 there are endless exposure, are numb [nose]
211	2024-03-16 01:15:48	河北	177	我的妈呀，我前几天才给我妈网上买的梅菜扣肉	21	My mother, I just bought my mother plum vegetables online a few days ago
212	2024-03-16 01:16:16	上海	0	黑面支持	4	Black side support
213	2024-03-16 01:16:23	江西	0	利益太大了，可想而知	10	The interest is too big to imagine
214	2024-03-16 01:16:57	江西	0	这个预制菜要害死多少人才会收手？	16	How many people will stop this prefabricated dish?
215	2024-03-16 01:17:26	湖南	1	90年代毒奶粉也是阜阳的，坑了一批孩子成为大头娃娃，不会是一批人吧？	34	In the 1990s, toxic milk powder was also Fuyang, pit a group of children became big head dolls, not a group of people?
216	2024-03-16 01:17:29	浙江	0	看了今天315，才知道自己的命是多么的硬。	21	See today 315, just know how hard their life is.
217	2024-03-16 01:18:10	北京	0	幸亏不吃预致菜	7	Fortunately, I don't eat the prepared food
218	2024-03-16 01:18:49	黑龙江	0	每年期待315希望每天315[赞]	17	Hope 315 annual hope 315 a day [like]
219	2024-03-16 01:19:24	陕西	0	抖音上梅菜扣肉全是槽头肉，我买过全扔了。	20	TikTok The plum vegetables braised meat is all slot head meat, I bought all thrown away.
220	2024-03-16 01:19:52	湖北	1	我没钱也不会买，只买菜回来自己做	16	I don't have the money and I can't buy it, so I just buy food
221	2024-03-16 01:20:02	福建	0	这样的没良心的食品企业，直接判刑，罚到它一辈子起不来	26	Such a heartless food enterprise, directly sentenced, punished to it a lifetime
222	2024-03-16 01:20:33	江苏	2	最讽刺的就是“好人民间小吃”，基本都是预制菜	22	The most ironic thing is the "good people folk snacks", which are mostly prepared dishes
223	2024-03-16 01:21:04	四川	0	食品安全必须有死刑执行才有力度	15	Food safety must be carried out with death
224	2024-03-16 01:21:31	四川	0	便宜无好货！	6	Cheap and no good goods!
225	2024-03-16 01:21:55	江苏	1	外卖中的，卤肉饭，便当，轻食，大部分都是预制菜。	24	In takeout, marinated meat rice, bento, light food, most of which are prefabricated dishes.
226	2024-03-16 01:22:20	黑龙江	0	槽头肉 东北叫（血脖子肉）都是淋巴	19	Trough head meat northeast called (blood neck meat) is lymphatic
227	2024-03-16 01:22:24	广西	0	预制菜[笑哭]	7	Premade dishes [laughing and cry]
228	2024-03-16 01:22:52	广东	0	这些食品安检部门平时都干嘛了[尬笑]收回扣了对吧不然怎么每次曝光了才行动呢[尬笑]	41	These food security departments usually do what [smile] received kickbacks, otherwise why every time exposed to action [smile]
229	2024-03-16 01:23:02	湖南	0	只怕流向学校	6	I'm afraid to go to school
230	2024-03-16 01:23:08	河南	0	不禁要问	4	Can't help but ask
231	2024-03-16 01:23:30	浙江	0	利益	2	interest
232	2024-03-16 01:23:52	湖南	0	[666][666][666]	15	[666][666][666]
233	2024-03-16 01:24:21	北京	0	违法成本太低，那就会越来越多人违法犯罪！！！	22	The illegal cost is too low, then more and more people will break the law and commit a crime!!!
234	2024-03-16 01:24:33	北京	0	就是罚的轻。	6	It's just a light penalty.
235	2024-03-16 01:24:40	浙江	0	给中国人丢脸	6	Losing face to the Chinese
236	2024-03-16 01:24:49	四川	0	食品安全问题刻不容还	10	Food safety is always irreversible
237	2024-03-16 01:24:52	河北	0	这个好多年了吧	7	This one has been around for many years
238	2024-03-16 01:24:52	河北	0	这个好多年了吧	7	This one has been around for many years
239	2024-03-16 01:24:59	浙江	0	这种企业少吗？一年就一个315！[尬笑][尬笑]	24	Are there so few such enterprises? One is only 315 in a year! [Full smile] [Full smile]
240	2024-03-16 01:25:01	广东	13	所以那个梅菜扣肉长什么样？有图片吗？我好避坑[尬笑]	26	So what does that plum vegetable braised pork look like? Are there any pictures? I avoided the pit [laughing]
241	2024-03-16 01:25:18	江苏	0	[赞][赞][赞]	9	[Like] [like] [like]
242	2024-03-16 01:26:18	广东	0	我们这边地方，连正常食品都没整明白，就是不要搞预制菜了吧	28	We are here, even the normal food is not fully understand, just don't do prefabricated dishes
243	2024-03-16 01:26:18	广东	0	我们这边地方，连正常食品都没整明白，就是不要搞预制菜了吧	28	We are here, even the normal food is not fully understand, just don't do prefabricated dishes
244	2024-03-16 01:26:25	江苏	0	除了自己亲自做，现在很多饭店也都是用的预制菜，希望不要3.15才关注食品安全，严查一定要常态化严查，生产厂家，饭店等，现在很多人莫名其妙的病都是被入口的不良食品引起的！	84	In addition to their own cooking, now many restaurants are also using prefabricated dishes, I hope not 3.15 to pay attention to food safety, strict inspection must be normalized, manufacturers, restaurants, etc., now many people inexplicable disease is caused by the entrance of bad food!
245	2024-03-16 01:27:50	广东	2	年轻人，泡面也是预制菜啊[捂脸]	16	Young people, instant noodles are also prefabricated dishes ah [face cover]
246	2024-03-16 01:28:06	河北	0	世风日下，道德沦丧谁之过？！	14	The world is declining, who is ruined?!
247	2024-03-16 01:28:08	山东	0	所以，为什么要有预制菜？？？[困]	17	So, why have prefabricated dishes???[be stranded]
248	2024-03-16 01:28:14	山东	0	这是哪个国家的[捂脸]	11	Which country is this for [face cover]
249	2024-03-16 01:28:39	浙江	0	除非你看到饭店亲自炒的，	12	Unless you see the restaurant itself,
250	2024-03-16 01:28:44	浙江	0	肉馅千万不要吃	7	Do not eat the minced meat
251	2024-03-16 01:29:05	山东	0	永远记住，好货便宜便宜没好货，市场就被这些无良商家搞的用心干实体店的没法干	37	Always remember, good goods cheap cheap not good goods, the market is these unscrupulous businesses to do the heart physical store can not do
252	2024-03-16 01:29:14	江苏	1	预制菜，一点也不意外[捂脸]	14	Prefabricated dishes, no surprise [face cover]
253	2024-03-16 01:29:35	浙江	0	所以为什么只有315曝光了才去查封当地不知道吗？知道啊，只是迫于压力	34	So why only 315 exposure to seize the local area do not know? Know, just under pressure
254	2024-03-16 01:30:04	云南	0	违法犯罪成本太低，造成屡禁不止。	16	The cost of illegal crime is too low, resulting in repeated prohibition.
255	2024-03-16 01:30:20	上海	1	每年的3.15都是涨知识的时候[捂脸][捂脸][捂脸]	27	Every year 3.15 is the time of knowledge [face] [face] [face]
256	2024-03-16 01:30:32	江苏	0	每年只有3.15这天才会报商品，食品安全问题吗？	24	Only 3.15 a year will report goods, food safety issues?
257	2024-03-16 01:32:03	上海	0	坐等通报处罚结果，被央视点名的[发怒]	19	Waiting for the notification of the punishment result, was named by CCTV [angry]
258	2024-03-16 01:33:22	广西	0	我从来不吃 我吃我们广西扣肉	16	I never eat me to eat our Guangxi braised pork
259	2024-03-16 01:34:18	山东	0	湖南的腊肉也是槽头肉	10	Hunan's bacon is also a trough head meat
260	2024-03-16 01:34:26	上海	0	那地方不止这样的吧！百分之九十的药不是有出自这个地方吗	27	That's not just like that! Didn't 90 percent of the medicine come from this place
261	2024-03-16 01:34:35	湖北	0	你在外面点外面 你怎么知道出餐的餐厅他们用的是不是预制菜 总之就是防不胜防[抠鼻]	41	How do you know if you order outside the restaurant where they eat is prepared [nose picking]
262	2024-03-16 01:34:41	江苏	0	冰山一角，各行各业都是如此[赞]	16	The tip of the iceberg is true in all walks of life [praise]
263	2024-03-16 01:35:26	新疆	0	欢迎大家来新疆[玫瑰]	11	Welcome to Xinjiang [Rose]
264	2024-03-16 01:36:13	福建	0	不敢买	3	Dare not buy
265	2024-03-16 01:36:31	甘肃	0	太恶心了。再也不会买这些东西	14	so gross. Never going to buy these things again
266	2024-03-16 01:36:34	陕西	0	直接枪毙	4	Directly shot
267	2024-03-16 01:37:06	安徽	0	现在饭店里的宴席菜，一大半都是预制菜。	19	Now most of the banquet dishes in restaurants are prefabricated dishes.
268	2024-03-16 01:37:14	福建	0	食品厂有几家良心	8	Food factories have several consciences
269	2024-03-16 01:37:31	陕西	0	怕怕[赞][赞][赞][赞]	14	Afraid of fear [like] [like] [like] [like]
270	2024-03-16 01:37:56	云南	0	@无牙	3	@ anodontia
271	2024-03-16 01:37:56	安徽	7	不用想，市面上所有的，包括大饭店里的，都是这种菜。想吃好的，只有自己做	35	No, all on the market, including the big restaurant, is this kind of dish. Want to eat good food, only to make it yourself
272	2024-03-16 01:39:07	浙江	3	直接枪毙，罚他倾家荡财	11	Shoot him directly and punish him for losing all his fortune
273	2024-03-16 01:39:09	新疆	0	@ღ᭄余生 ້໌ᮨ勿扰꧔F阿姨࿐�	17	@ღ᭄ Don't disturb Aunt F � for the rest of my life
274	2024-03-16 01:39:14	天津	0	不能吃	3	Can't eat
275	2024-03-16 01:39:15	新疆	0	要不是媒体曝光，当地公安，工商会那么快行动？	22	If it were not for media exposure, local police, chamber of industry and commerce so fast?
276	2024-03-16 01:39:48	广东	0	现在康师傅老坛酸菜牛肉面现在不错	16	Now Master Kong Lao Tan pickled cabbage beef noodles are good now
277	2024-03-16 01:40:19	湖北	4	因为预制菜成本低，利润高呀！	14	Because the cost of prefabricated vegetables is low, the profit is high!
278	2024-03-16 01:40:34	北京	0	坑人！严罚款	6	entrap or ensnare sb! Strict fines
279	2024-03-16 01:40:50	广东	0	张张张	3	Zhang Zhang Zhang
280	2024-03-16 01:41:13	安徽	0	阜阳？[裂开]	7	Fuyang?[breach]
281	2024-03-16 01:41:53	安徽	0	我儿子天天点外卖[捂脸]	12	My son orders takeout every day [covers his face]
282	2024-03-16 01:41:54	黑龙江	0	枪毙这些败类，这就是谋杀啊	13	Shoot these scum. This is murder
283	2024-03-16 01:42:00	广东	1	贪 庸 懒 害人	12	Greedy and lazy to harm people
284	2024-03-16 01:42:32	广东	0	要罚的他们倾家荡产，查一家，关一家	17	They want to lose their money, check a family, close a family
285	2024-03-16 01:42:59	云南	0	马云是吗？把人民币转美日奥，以后化人民币？	21	Is Jack Ma? Transfer the RMB to the United States, Japan and the Olympics, and later convert the RMB?
286	2024-03-16 01:43:35	四川	0	好啊，漂亮，梅菜扣肉的问题铺天盖地，它掩盖咯更多的问题，皆大欢喜[呲牙][呲牙][呲牙]	44	Good, beautiful, the problem of plum vegetable buckle meat is overwhelming, it covers up more problems, everyone is happy [yi teeth] [yi teeth] [yi teeth]
287	2024-03-16 01:43:42	四川	0	不能推广，不现炒现卖的都会是丑肉食	17	Can not promote, do not fry now sell will be ugly meat
288	2024-03-16 01:43:45	上海	0	放心吧，谁也阻挡不了预制菜，你们懂的	18	Don't worry. No one can stop the prefabrication dishes, you know
289	2024-03-16 01:44:03	江苏	0	[赞][赞][赞]	9	[Like] [like] [like]
290	2024-03-16 01:44:21	河北	0	必须严惩严查罚他个倾家荡产！	14	He must be severely punished!
291	2024-03-16 01:44:30	四川	0	整成头人，黑心	7	The whole head man, black heart
292	2024-03-16 01:45:15	广东	0	为利益	3	on behalf of
293	2024-03-16 01:45:55	广东	0	为什么要去买这样的菜呢	11	Why buy this
294	2024-03-16 01:46:05	四川	0	能评论吗	4	Can you comment
295	2024-03-16 01:46:22	云南	0	预制菜就是垃圾。无论说的是何等的天花乱坠。每个人都应该想预制菜说不	33	Pref-prepared dishes are garbage. No matter what the hype it is talking about. Everyone should want to predish and say no
296	2024-03-16 01:47:45	福建	1	没人支持怎么会有呢	9	How can it be without any support
297	2024-03-16 01:47:49	湖北	0	希望没有315只有365！	13	Hope there is no 315 and only 365!
298	2024-03-16 01:48:10	重庆	1	查查那些卖的主播	8	Check out the anchors who sell them
299	2024-03-16 01:48:40	广东	0	与我半毛钱关系都没有	10	It has nothing to do with me
300	2024-03-16 01:49:01	陕西	0	[赞][赞][赞][赞][赞][赞][赞][赞][赞][赞]	30	[Like] [like] [like] [like] [like] [like] [like] [like] [like] [like]
301	2024-03-16 01:49:37	浙江	33	我吃着梅干菜扣肉，喝着听花酒，家里装着防火玻璃，走廊里放着灭火器，从礼品卡贷款买了辆宝马，准备在世纪佳缘网找个媳妇儿	58	I ate braised pork with dried vegetables, served with fire glass and fire extinguishers in the corridor. I bought a BMW from a gift card loan to find a wife. I prepared to find a wife at Jiayuan
302	2024-03-16 01:50:07	浙江	0	你没吃过？笑死	7	You haven't eaten it? Laugh to death
303	2024-03-16 01:50:28	浙江	1	恐怖恐怖，可怕可怕	9	Horerror, terrible terrible
304	2024-03-16 01:50:35	贵州	1	这让爱点外卖的翻肠倒肚了[捂脸][捂脸][捂脸]	24	This makes the love of takeout [face] [face] [face]
305	2024-03-16 01:51:09	上海	0	罚的真的太轻了。国外罚款可以罚到他不敢再碰食品行业。[衰][看]	32	The penalty is really too light. Foreign fines can be fined to he dare not touch the food industry.[Decay] [Look]
306	2024-03-16 01:52:23	福建	0	每次罚款几万，有毛线作用	12	Each fine of tens of thousands of dollars, with wool effect
307	2024-03-16 01:52:55	广东	3	外卖百分之五十是预制菜	11	Fifty percent of the takeout is prefabricated
308	2024-03-16 01:54:41	浙江	0	沙县小吃里面的盖浇饭都是预制菜[赞][赞][赞][赞]	27	Shaxian snacks inside the covered rice are prefabricated dishes [like] [like] [like] [like]
309	2024-03-16 01:54:42	江苏	1	好多知名大酒店天价菜也是预制菜，要擦亮眼睛呦！健康饮食对我们来说已经很奢侈了[流泪]	42	Many famous hotel sky-high dishes are also prefabricated dishes, to polish your eyes yo! Healthy eating is already a luxury for us [in tears]
310	2024-03-16 01:55:08	重庆	0	谁批的这行找谁，那来这么多事吗？这个部门哪个管道，这不是扯吗？	31	Who approved this line to find who, that to so many things? Which pipeline is this department, is this not bullshit?
311	2024-03-16 01:55:18	四川	0	永远是自己做的最安全。预制菜为害社会。	19	Always is the safest thing to do for yourself. Prefabricated vegetables do harm to society.
312	2024-03-16 01:55:18	广东	0	当你在餐厅点餐时上菜很快的时候，你就该知道了[尬笑][尬笑]	30	When you order food quickly at a restaurant, you should know [smile] [smile]
313	2024-03-16 01:55:23	福建	1	是谁卖的梅菜扣肉	8	Who sells the plum vegetables and braised pork
314	2024-03-16 01:55:49	广东	0	资本需要	4	capital demand
315	2024-03-16 01:56:38	西藏	0	早就是公开的密秘，为什么没有人管呢！	18	Has long been an open secret, why no one tube it!
316	2024-03-16 01:56:44	吉林	0	吃过一次团餐，再不订了，分量少的可怜，尤其是那份辣子鸡，全是鸡爪、肋骨，觉得是别人啃剩下的[捂脸]	49	After eating a group meal, do not order, the portion is poor, especially the spicy chicken, all chicken feet, ribs, feel that others chew the rest [face]
317	2024-03-16 01:57:54	四川	10	商家最怕315晚会，很多账号全部被封	18	Businesses are most afraid of the 315 evening party, and many accounts are all sealed
318	2024-03-16 01:58:05	安徽	0	当初担心的事还是毫无疑问的发生了	16	What I had already feared had undoubtedly happened
319	2024-03-16 01:58:17	新疆	14	我也一直想问，明知道不会安全，仍然允许预制菜的存在！！	27	I have always wanted to ask, know it is not safe, still allow the existence of prefabricated dishes!!
320	2024-03-16 01:59:22	广西	0	是谁引进预制菜、宣扬预制菜、签字批复预制菜[灵机一动]	27	Who introduced prefabricated dishes, promoted prefabricated dishes, signed and approved prefabricated dishes [inspiration]
321	2024-03-16 01:59:37	辽宁	0	曝光安逸花整那没用的	10	Exposure of comfortable flower whole that is useless
322	2024-03-16 02:00:25	湖南	1	开宝马汽车，上婚恋网站，吃梅菜扣肉，喝听花酱酒，贷同程金融，享冤种人生[尬笑][尬笑][尬笑]	47	Drive BMW car, on the dating website, eat plum vegetables, drink listen to flower sauce wine, borrow Tongcheng finance, enjoy the injustice of life [ga] [ga] [ga]
323	2024-03-16 02:00:29	湖南	0	服了[尬笑][尬笑]	10	Take ed [smile] [smile]
324	2024-03-16 02:01:05	福建	0	预制菜用的是最便宜的原材料，能安全吗，能健康吗，做餐饮的我自己吃的都是自己炒！	39	Prefabricated dishes use the cheapest raw materials, can be safe, can be healthy, I eat their own fried!
325	2024-03-16 02:01:34	福建	0	[666][666][666]	15	[666][666][666]
326	2024-03-16 02:01:49	陕西	0	一年一个3.15是不够的！应该天天3.15	21	A 3.15 a year is not enough! Should be 3.15 every day
327	2024-03-16 02:01:52	上海	0	为什么不是天天3.15？？？	14	Why not everyday 3.15??????????
328	2024-03-16 02:02:06	广东	0	懒人的毒药	5	Poison for lazy people
329	2024-03-16 02:02:53	陕西	0	怪不得中国的食品这么受关注，	14	No wonder Chinese food gets so much attention,
330	2024-03-16 02:03:02	吉林	3	这就是在犯罪	6	This is the crime
331	2024-03-16 02:03:02	重庆	0	开大会的应该多吃点	9	People at the conference should eat more
332	2024-03-16 02:03:10	上海	0	主管单位在哪里[捂脸][捂脸][捂脸]	19	Where is the competent unit [face] [face] [face]
333	2024-03-16 02:03:20	辽宁	0	人家不怕国家罚[看]无所谓	13	People are not afraid of the state penalty [see] indifferent
334	2024-03-16 02:03:51	吉林	1	祝你平均每天三万[比心]	12	I wish you an average of thirty thousand a day [than the heart]
335	2024-03-16 02:03:53	湖北	4	人生圆满了吧[他急了]	11	Life is complete [he's anxious]
336	2024-03-16 02:04:07	河南	1	问一下现在的肉馅冻饺子用的啥肉	15	Ask you what meat is used for frozen dumplings today
337	2024-03-16 02:04:16	湖北	5	开着从同程金融里面借的钱买的宝马530Li去买我爱吃的梅干菜扣肉，坐在沙发里喝着听花酒，听着世纪佳缘红娘给我打电话讲解那个女生的好，家里装着防火玻璃，走廊里放着灭火器；那叫一个惬意	90	Drive the BMW 530Li borrowed from the same cheng financial money to buy my love to eat the plum vegetables braised pork, sitting on the sofa drinking listening to the wine, listening to the Jiayuan matchmaker to call me to explain the girl's good, the home with fire glass, a fire extinguisher in the corridor; that is called a comfortable
338	2024-03-16 02:04:31	辽宁	0	李佳琦让我们多吃预制菜	11	Li Jiaqi asked us to eat more prepared dishes
339	2024-03-16 02:05:06	北京	3	还是量刑太低了	7	Or the sentence is too low
340	2024-03-16 02:05:38	天津	0	[感谢][感谢][感谢][赞][赞][赞][玫瑰][玫瑰][玫瑰]严办	35	[Thank you] [thanks] [thanks] [like] [like] [like] [rose] [rose] [rose] strict
341	2024-03-16 02:05:47	北京	0	一句话预制菜只有天知道？	12	In a word, only god knows that?
342	2024-03-16 02:05:54	安徽	0	不爆查不到，一爆吓一跳。让做出来的老板自己吃[抠鼻][抠鼻]	30	Do not explode can not check, a burst startled. Let the boss eat by yourself [pick nose] [pick nose]
343	2024-03-16 02:06:23	河南	0	要是不灭绝都对不起这么有心的人，[呲牙][呲牙][呲牙]	28	If not extinct are sorry for such a thoughtful person, [yi teeth] [yi teeth] [yi teeth]
344	2024-03-16 02:06:58	江苏	0	买饼有合格证吗，这是某卫生监督所工作人员的原话，我笑了	27	Buy cake to have qualified certificate, this is the original words of some health supervision office staff, I smiled
345	2024-03-16 02:07:13	广西	0	中国的食品检查以达百份99合格率了	17	China's food inspection has reached 99 percent in 100 percent
346	2024-03-16 02:07:23	湖南	0	[666][666][666]	15	[666][666][666]
347	2024-03-16 02:07:27	北京	0	@是可乐 咋不卖了	9	@ Coke, why not sell it
348	2024-03-16 02:07:42	湖北	0	皮毛而已[减一]	8	Fur is just one [minus one]
349	2024-03-16 02:07:55	宁夏	0	哎就这样害人害己国家应该好好反省反省这样害人丢人的事情还要多久害人不浅	35	Ah so harm harm his country should reflect on such harm shame things how long harm not shallow
350	2024-03-16 02:07:56	陕西	0	[玫瑰][玫瑰][玫瑰][玫瑰][玫瑰][赞][赞][赞][赞][赞][捂脸][捂脸][捂脸][捂脸][捂脸][捂脸]	59	[Rose] [Rose] [Rose] [Rose] [Rose] [Zan] [Zan] [Zan] [Zan] [Zan] [Zan] [face] [face] [face] [face] [face] [face] [face] [face]
351	2024-03-16 02:08:13	重庆	0	不经姐[尬笑]	7	Without the elder sister [awkward smile]
352	2024-03-16 02:08:21	广东	0	[玫瑰][玫瑰][玫瑰][玫瑰][666][666][666][666][666]	41	[Rose] [Rose] [Rose] [Rose] [666][666][666][666][666]
353	2024-03-16 02:08:56	山东	0	饭店预制菜多	6	There are many prefabricated dishes in restaurants
354	2024-03-16 02:09:19	湖北	0	所以哪些可以点	7	So which one can point on it
355	2024-03-16 02:09:26	新疆	0	买了一回吃不成都倒了[鼓掌][鼓掌][鼓掌][鼓掌][鼓掌][鼓掌]	34	Buy a eat not Chengdu pour [applause] [applause] [applause] [applause] [applause] [applause]
356	2024-03-16 02:09:32	河南	0	黑心厂家必须严惩不贷！	11	Black heart manufacturers must be severely punished!
357	2024-03-16 02:09:36	黑龙江	0	[赞][赞][赞][鼓掌][鼓掌][鼓掌]	21	[Like] [like] [like] [like] [Applause] [Applause] [Applause]
358	2024-03-16 02:09:36	广东	0	这两年据了解一点 预制菜有些企业即将准备上市	23	In the past two years, it is understood that some of the companies are ready to go public
359	2024-03-16 02:09:49	湖北	3	[给力][绝][撒花][6]	14	[Geili] [absolutely] [scatter flower] [6]
360	2024-03-16 02:10:24	甘肃	0	没有用杜绝不了	7	No use can not eliminate
361	2024-03-16 02:10:26	黑龙江	0	重判	2	severe judgment
362	2024-03-16 02:10:28	黑龙江	0	食品安全，枪毙！	8	Food safety, shot!
363	2024-03-16 02:10:28	广东	0	知道 早就听说过	9	I've already heard of it
364	2024-03-16 02:10:28	广东	0	知道 早就听说过	9	I've already heard of it
365	2024-03-16 02:10:47	广东	0	吃了一年才给我曝光[捂脸]	13	It took me a year to expose me [face cover]
366	2024-03-16 02:10:51	江苏	0	[捂脸][捂脸][捂脸]	12	[Face cover] [Face cover] [Face cover]
367	2024-03-16 02:10:51	广东	0	网购这么多假冒伪劣产品，谁来监管？？？？	20	Online shopping so many fake and shoddy products, who will supervise????
368	2024-03-16 02:11:18	黑龙江	0	这种无良商家，重判	9	This kind of unscrupulous business, a heavy sentence
369	2024-03-16 02:11:19	湖南	26	希望国家坚决取消预制菜	11	We hope that the country will resolutely cancel the prefabricated dishes
370	2024-03-16 02:11:35	浙江	0	还说将预制菜进学校，这些天休的叫兽。	18	Also said that the prefabricated vegetables into the school, these days to rest called the beast.
371	2024-03-16 02:11:50	贵州	0	早期那些势法的不知道？别骗人了。	16	Those early people don't know? Don't lie.
372	2024-03-16 02:11:59	山西	0	和大家预测的如出一辙[鼓掌][鼓掌][鼓掌]	22	The same as everyone predicted [applause] [applause] [applause]
373	2024-03-16 02:12:14	四川	0	这与投毒没什么区别，应入刑。	14	This is no different from poisoning, and it should be punished.
374	2024-03-16 02:12:19	广东	0	我只吃鱼肉 只要关于猪肉内的都不吃 除非回农村老家 自家养的猪才吃	37	I only eat fish as long as I don't eat the pork unless I go back to the countryside and eat my own pigs
375	2024-03-16 02:12:19	广东	0	我只吃鱼肉 只要关于猪肉内的都不吃 除非回农村老家 自家养的猪才吃	37	I only eat fish as long as I don't eat the pork unless I go back to the countryside and eat my own pigs
376	2024-03-16 02:12:45	广东	0	丢出源地的脸	6	Throw out the source's face
377	2024-03-16 02:12:48	浙江	0	你罚他，小心下次下毒。我只呼吁大家尽量不要在外面吃饭，吃预制菜	31	You punish him, watch poison next time. I only urge you to try not to eat out or eat prepared dishes
378	2024-03-16 02:13:13	河南	0	[666][666][666]	15	[666][666][666]
379	2024-03-16 02:13:24	陕西	0	严打	2	take severe measures against grave illegal and criminal activities
380	2024-03-16 02:14:05	广东	0	还是我们广西大山扣肉Very good	19	Or we Guangxi mountain buckle meat Very good
381	2024-03-16 02:14:11	安徽	0	安徽省阜阳市又岀名了。[爱心][爱心][赞][赞]良心让狗吃了，食品还能胡来吗？	40	Fuyang city, Anhui Province and file named.[Love] [love] [praise] [praise] conscience let the dog eat, food can still be nonsense?
382	2024-03-16 02:14:27	江苏	0	小杨哥带的梅菜扣肉	9	Brother Yang
383	2024-03-16 02:14:39	河北	0	[玫瑰][玫瑰][玫瑰]	12	[Rose] [Rose] [Rose]
384	2024-03-16 02:14:40	上海	0	罪恶无处不在	6	Sin is everywhere
385	2024-03-16 02:14:56	广东	0	应该罚到他破产[666]	12	Should be fined to his bankruptcy [666]
386	2024-03-16 02:15:07	四川	0	都把自己当人了？预制菜也得看怎么来的吧，餐馆不坐预制菜都得垮！	31	You treat yourself as a person? Prefabricated dishes also have to see how to come to it, the restaurant does not sit prefabricated dishes have to collapse!
387	2024-03-16 02:15:14	重庆	0	这些企业的法人不应该枪毙吗	13	Shouldn't these companies be shot
388	2024-03-16 02:15:17	辽宁	0	真恶心.太黑心了	8	It's disgusting. It's so dark
389	2024-03-16 02:15:34	北京	0	送点礼，罚点钱，结束	10	Send some gift, punish some money, and end
390	2024-03-16 02:15:51	海南	0	有人监管吗？	6	Is there any supervision?
391	2024-03-16 02:15:57	湖北	1	预制菜这种东西本就不应该存在。	15	Premade dishes are not supposed to exist.
392	2024-03-16 02:16:00	浙江	1	梅菜扣肉是广东特产，北方本来是没有的	18	Plum vegetable braised pork is a Guangdong specialty, not in the north
393	2024-03-16 02:16:00	浙江	1	梅菜扣肉是广东特产，北方本来是没有的	18	Plum vegetable braised pork is a Guangdong specialty, not in the north
394	2024-03-16 02:16:33	山东	0	全国人民坚决不买这些垃圾产品，并且要严查严惩这些人渣。	27	The people of the country will not buy these garbage products, and will severely punish these scum.
395	2024-03-16 02:17:03	吉林	0	应该问责这个市的书记市长	12	The city secretary and mayor should be held accountable
396	2024-03-16 02:17:50	广西	0	让那些推广预制菜专家也一起判刑？	16	Let those who promote the prefabricated food experts also sentenced together?
397	2024-03-16 02:17:53	北京	0	专家不是说 我们的食品安全是最棒的。。。那就让他吃 不吃就塞	30	Experts are not saying that our food safety is the best... Then let him eat it
398	2024-03-16 02:17:55	海南	0	外卖快餐大把预制菜，随便找个外卖小哥一问就知道，一二线城市最多，那些都是无堂食的外卖店。	44	There is a lot of prepared food, just find a takeaway boy, you know that the first and second tier cities are the most, those are no in-room takeaway shops.
399	2024-03-16 02:18:16	广东	0	等预制菜正是上市五年后比新冠死的还多	18	Five years after the launch, there are more prefabricated vegetables than the new coronavirus
400	2024-03-16 02:18:20	重庆	0	卖预制菜的绝对不吃预制菜！资本家逐利了	19	Those selling prefabricated vegetables will never eat prefabricated vegetables! The capitalist is seeking profit
401	2024-03-16 02:18:28	新疆	0	食品安全，刻不容缓！这只是冰山一角！！！	20	Food safety, urgent! This is just the tip of the iceberg!!!!!!!!!!!!!
402	2024-03-16 02:18:37	江苏	0	可怕的是市场监察在干嘛[赞] 曝光了才处理 难到这些部门不该负责任吗	34	The scary thing is what the market monitor is doing [like] exposed to deal with the difficult these departments should not be responsible
403	2024-03-16 02:18:43	广西	0	[赞][赞]	6	[Zam] [Zam]
404	2024-03-16 02:19:24	新疆	1	食品安全，刻不容缓！这只是冰山一角！！！	20	Food safety, urgent! This is just the tip of the iceberg!!!!!!!!!!!!!
405	2024-03-16 02:20:01	贵州	0	我们的食品安全该重视起来了[感谢][感谢][感谢]	25	Our food safety should be taken seriously [thank you] [thanks] [thanks]
406	2024-03-16 02:20:08	重庆	0	应该查一下安徽食品药品监督管理局	16	Should check the Anhui Food and Drug Administration
407	2024-03-16 02:20:32	吉林	0	躲不开	3	Can't hide
408	2024-03-16 02:21:13	四川	0	太不卫生害人	6	Too unsanitary harm
409	2024-03-16 02:21:20	上海	0	因为懒	3	Because lazy
410	2024-03-16 02:21:23	浙江	1	食品安全大于天，必须严查严惩	14	Food safety is greater than the day, and it must be strictly investigated and severely punished
411	2024-03-16 02:21:32	福建	0	拉去枪毙了杀鸡儆猴以免祸害社会	15	To shoot and make an example to society
412	2024-03-16 02:21:34	浙江	0	[发怒][发怒]食品安全众中之重	16	[Angry] [angry] Food safety is the top priority
413	2024-03-16 02:21:36	山东	0	咋看咋像小日子[看]	10	How to look like a small day [look]
414	2024-03-16 02:21:51	江苏	0	[赞][赞][赞]	9	[Like] [like] [like]
415	2024-03-16 02:22:30	四川	0	赚一千万罚一百万明年我还干[微笑][微笑][微笑]	25	Next year I'll do it again [smile] [smile] [smile]
416	2024-03-16 02:22:55	天津	0	自己做点吃吧	6	Do something for yourself
417	2024-03-16 02:22:58	广西	0	@中国的食品最不安全	10	@ Food is the least safe in China
418	2024-03-16 02:23:18	新疆	0	直接关闭预制菜	7	Turn off predishes directly
419	2024-03-16 02:23:26	山东	0	赞主播[赞][赞][赞][赞][赞][赞][赞][赞][赞][赞]	33	Like anchor [like] [like] [like] [like] [like] [like] [like] [like] [like] [like]
420	2024-03-16 02:23:41	安徽	0	预制菜你敢吃吗？	8	Do you dare to eat the prepared dishes?
421	2024-03-16 02:25:17	天津	1	鲜菜都管理不好，还敢搞预制菜。真是笑话	19	Fresh vegetables are not well managed, but also dare to do prefabricated dishes. It's a joke
422	2024-03-16 02:25:23	河南	0	钱一交完事[捂脸][捂脸]	13	Money money [face] [face]
423	2024-03-16 02:26:08	广东	7	国家应该打击。预制菜[捂脸]	14	The state should strike against it. Preast dish [Face Cover]
424	2024-03-16 02:26:53	河北	0	希望每天都是315！不要走走行势了之	18	I hope every day is 315! Don't walk around
425	2024-03-16 02:27:27	老挝	0	呵呵	2	a mimetic word for chuckle
426	2024-03-16 02:27:53	新疆	0	抓住一家直接罚破产，老板判刑20年以上	19	Seize a direct punishment bankruptcy, the boss sentenced to more than 20 years
427	2024-03-16 02:27:58	天津	0	谁才是最终魁首，为什么没有人监管？	17	Who is the final leader, and why is there no supervision?
428	2024-03-16 02:28:17	辽宁	0	孩子们差不点就成了预制菜的牺牲品……	18	The children are the victims of prefabricated dishes...
429	2024-03-16 02:28:38	重庆	0	一天查这查那，该查的都查不到[赞]	17	One day to check this check that, the check can not find [like]
430	2024-03-16 02:29:10	浙江	0	315过后，换名又可以卖一年了，吃不死的就是命大的…	26	After 315, the name can be sold for another year, eat not die is big...
431	2024-03-16 02:29:12	安徽	0	安徽阜阳全是弄虚假的	10	In Fuyang, Anhui province, is all false
432	2024-03-16 02:29:48	广东	0	安徽的朋友，出来解释一下，你们那里的梅菜扣肉什么味道	26	Friends of Anhui, come out to explain, you there of the plum vegetables braised pork what taste
433	2024-03-16 02:30:41	广东	5	预制菜算啥，满大街毒食品，吃一个拉肚子一个	21	Prefabricated dishes are what, full of toxic food, eat a loose bowels
434	2024-03-16 02:31:38	浙江	0	所以预制菜更不靠谱！还要推荐学校孩子吃	19	So prefabricated dishes are even less reliable! Also recommend the school children to eat
435	2024-03-16 02:31:50	甘肃	0	马上就练成金刚不坏之身了[赞][赞][赞]	21	Immediately practice into the king Kong not bad body [like] [like] [like]
436	2024-03-16 02:32:23	辽宁	0	你一个[捂脸]	7	You have a [face cover]
437	2024-03-16 02:32:29	广东	0	太恶心了	4	so gross
438	2024-03-16 02:32:53	福建	0	人没良心没办法啊	8	You have no conscience
439	2024-03-16 02:33:08	纳米比亚	0	食品安全不容忽视，	9	Food safety cannot be ignored,
440	2024-03-16 02:33:16	广西	0	胡说八道	4	talk nonsense
441	2024-03-16 02:33:19	湖北	0	[赞][赞][赞][赞]	12	[Like] [like] [like] [like]
442	2024-03-16 02:33:24	云南	0	每年都在看315，现在看看，哎，怎么身边吃的东西越来越少。想想算了吧明年不看了，再看下去要被活活饿死了[心碎][心碎][心碎][心碎]	67	Every year to see 315, now look, ah, how to eat less and less things around. Think about it next year do not see, look on to be starved to death [broken] [broken] [broken] [broken]
443	2024-03-16 02:33:33	山东	0	可耻！	3	shameful!
444	2024-03-16 02:34:01	湖南	0	记者查到了当地官方就查了[捂脸][捂脸][捂脸]	24	The reporter found the local official to check [face] [face] [face]
445	2024-03-16 02:34:16	湖北	0	判死刑	3	put to death
446	2024-03-16 02:35:05	山西	0	怪不得小杨哥要退二线。原来是事先得到消息了[思考]	25	No wonder Xiao Yang wants to quit the second line. It turned out to get the news in advance [thinking]
447	2024-03-16 02:35:36	浙江	1	以次充好…中国企业用的溜的很…[捂脸][捂脸]	23	The shoddy... Chinese companies use slip very... [face] [face]
448	2024-03-16 02:35:45	山东	0	315查，平时就不查吗	11	315 Check, usually do not check
449	2024-03-16 02:35:58	河北	0	刚买完梅菜扣肉我是吃还是不吃呢[流泪]	19	Just bought plum vegetables buckle meat I eat or do not eat it [tears]
450	2024-03-16 02:36:00	河南	0	不良商家该枪毙[发怒][发怒][发怒][赞]	22	Bad business should be shot [angry] [angry] [angry] [praise]
451	2024-03-16 02:36:09	北京	0	违法成本太低	6	Illegal costs are too low
452	2024-03-16 02:36:10	广东	0	直接把预制菜封了，何必浪费国家人力和财力	20	Direct seal of the prefabricated dishes, why a waste of national manpower and financial resources
453	2024-03-16 02:36:13	浙江	0	曝光了当地开始查了[捂脸]	13	Exposed the local began to check the [face cover]
454	2024-03-16 02:36:14	上海	89	国家该好好管管了[感谢]	12	The state should manage it well [thank you]
455	2024-03-16 02:36:25	湖南	0	取消预制菜！！！！	9	Cancel prefabricated dishes!!!!
456	2024-03-16 02:37:00	四川	0	地方主管部门可能有地方保护主义思想[呲牙]，被媒体曝光了不得不上	32	Local authorities may have local protectionism [yi teeth], which was exposed by the media
457	2024-03-16 02:37:21	福建	0	可以枪毙	4	You can shoot
458	2024-03-16 02:37:23	海南	0	槽头肉也是肉啊，	8	Tved meat is meat,
459	2024-03-16 02:38:13	江苏	0	[赞][赞][比心][比心][比心][比心]	22	[Like] [like] [Bixin] [Bixin] [Bixin] [Bixin]
460	2024-03-16 02:38:21	河南	0	应该抓起来枪毙[炸弹]	11	Should be caught and shot [the bomb]
461	2024-03-16 02:38:38	山东	0	饭店，外卖基本上都是预制菜，所以我不会去吃，都是自己在家做	29	Restaurants, takeout is basically prefabricated dishes, so I don't eat it, I make it at home
462	2024-03-16 02:38:42	云南	1	我家大云南地方小，没有预制菜[捂脸]	18	My home is big in Yunnan and small, no prefabricated dishes [face cover]
463	2024-03-16 02:38:45	广东	0	[赞][赞]	6	[Zam] [Zam]
464	2024-03-16 02:38:58	贵州	0	就怕卖给学校就麻烦了	10	I'm afraid that selling it to the school will be in trouble
465	2024-03-16 02:39:04	河南	0	为什么专家说可以吃，出事了专家没事。	18	Why experts say can eat, an accident expert nothing.
466	2024-03-16 02:39:20	山东	0	国家没有明确，所以坑人	11	The country is not clear, so people
467	2024-03-16 02:39:36	江苏	0	反正做的人又不吃，我管他哪个吃呢。	17	Anyway, the people don't eat, I care which he eat.
468	2024-03-16 02:39:42	福建	0	严厉打击	4	Crackdown
469	2024-03-16 02:40:04	浙江	0	安徽阜阳没有那样的人[尬笑]	14	There is no such person in Fuyang, Anhui province [awkwardly laughs]
470	2024-03-16 02:40:08	浙江	0	这样的人判死刑都不为过	11	Such a person would not deserve the death penalty
471	2024-03-16 02:40:27	天津	0	这种人国外枪毙，还是中国	12	Such people were shot at death abroad, or in China
472	2024-03-16 02:40:36	广东	0	梅菜扣肉还是得五花肉才是地道的	15	Plum vegetable braised pork or have to be pork belly is authentic
473	2024-03-16 02:41:28	湖北	0	这应该不是意外发现，意外的是怎么有人把他爆出来了。	25	It shouldn't be an unexpected discovery, but how someone blew him out.
474	2024-03-16 02:42:10	浙江	0	[赞]	3	[help]
475	2024-03-16 02:43:37	天津	1	太好了[赞]	6	Great [praise]
476	2024-03-16 02:43:50	江苏	0	315后就没有人管了	10	After 315, no one cares
477	2024-03-16 02:43:58	天津	0	抓住了就没收再罚几千就过去了，完事儿你们都懂得	23	Seize, confiscate and punish thousands of past, you all know
478	2024-03-16 02:44:02	浙江	0	联合执法，以前干嘛去了	11	Joint law enforcement, what did you do before
479	2024-03-16 02:44:08	贵州	0	你太辛苦，你管不着。	10	You work too hard, you can't control it.
480	2024-03-16 02:44:26	吉林	0	一阵风过去就好了，，，，[发呆][发怒]	20	A gust of wind is over,,,,, [daze] [angry]
481	2024-03-16 02:45:24	江西	0	@Bon Courage	12	@Bon Courage
482	2024-03-16 02:45:24	湖北	0	[666][666][666]	15	[666][666][666]
483	2024-03-16 02:45:25	山东	0	[666][666][666][666][666][比心][比心]	33	[666][666][666][666][666] [Heart] [heart]
484	2024-03-16 02:46:25	广东	0	小杨哥直播间也有，顶上去兄弟们，他们影响力太大，会伤害太多的人	31	Brother Yang studio also has, the top to the brothers, their influence is too big, will hurt too many people
485	2024-03-16 02:46:51	河北	1	我记得曾经有人说过，食品安全问题值得关注一下！	23	I remember someone once said that food safety issues are worth paying attention to!
486	2024-03-16 02:47:58	四川	0	坚决以后不买预制莱了	10	Resolutely not to buy prefabricated lai
487	2024-03-16 02:48:10	辽宁	0	这就是不严加管理的后果，	12	This is the consequence of lax management,
488	2024-03-16 02:48:17	湖南	0	罚钱不能规定上限是多少罚款，比如农民的资产是100，罚他资产的50%，就是50块，一亿老板就得罚五千万，这样才肉疼	57	Penalty can not stipulate the upper limit is how much fine, for example, the farmer's asset is 100,50% of his assets, is 50 yuan, 100 million boss has to punish 50 million, so that the meat pain
489	2024-03-16 02:48:20	内蒙古	0	说的好[赞][赞][赞][赞][赞][赞][赞][赞]	27	Say good [like] [like] [like] [like] [like] [like] [like] [like]
490	2024-03-16 02:48:30	广东	0	食品处罚太假了	7	Food penalties are too fake
491	2024-03-16 02:48:30	安徽	0	[666][666][666]	15	[666][666][666]
492	2024-03-16 02:48:53	辽宁	11	什么预制菜外买啊我是一次没买过都是自己在家做。[赞][赞][赞]	32	I never bought them once and made them at home.[Like] [like] [like]
493	2024-03-16 02:49:40	重庆	0	我从来不吃预制菜	8	I never eat predishes
494	2024-03-16 02:49:42	河南	0	食品安全需要天天315	11	Food safety needs a good 315 every day
495	2024-03-16 02:49:44	河南	0	要没有斗音平台比争年代还危险	14	No fighting platform is more dangerous than the time
496	2024-03-16 02:49:44	广东	0	还有人嚷着预制菜进学校园了吗？	15	Is anyone still about prefabricated dishes on campus?
497	2024-03-16 02:49:59	广西	0	@[衰]	4	@[decline]
498	2024-03-16 02:50:13	上海	0	我们这里有个烤串厂有时内里面有蛆也做出去卖了，肉基本上是鸭子肉，用调料做假羊肉生意好得狠	44	We have a kebab factory here sometimes there are maggots also do out sold, meat is basically duck meat, with seasoning to do fake mutton business is good
499	2024-03-16 02:50:18	海南	0	不怕，我们抵抗力强[赞]	12	No, we have strong resistance [praise]
500	2024-03-16 02:50:32	广东	0	如果我要在饭店吃饭，首先要给老板打招呼不要预制菜，我要亲自看他炒新鲜的	35	If I want to eat in a restaurant, I should first greet the boss. I want to watch him fry fresh
501	2024-03-16 02:50:38	河北	0	完犊子了	4	The calf is over
502	2024-03-16 02:50:47	吉林	0	我是从来不买[呲牙]	10	I never buy [teeth]
503	2024-03-16 02:50:47	四川	0	只有大家都不吃预制菜才能让无良商家无路可走！	22	Only if everyone does not eat prefabricated dishes can unscrupulous businesses have no way out!
504	2024-03-16 02:50:55	山东	0	为什么315才查封	9	Why is 315 just sealed up
505	2024-03-16 02:51:03	陕西	0	违法成本太低了	7	The cost of breaking is too low
506	2024-03-16 02:51:10	江苏	0	为什么要在315才去查这些不合格东西呢！天天这样查不行吗断决这些不健康东西	37	Why to want to check these unqualified things in 315! No off these unhealthy things
507	2024-03-16 02:51:15	江苏	0	有可能12吗，我们这买五花肉才11，大家细想一下了[发怒]	29	Is it possible 12, we buy pork belly only 11, we think about it [angry]
508	2024-03-16 02:51:17	北京	0	在不好好管管，到时候食品安全人人自危	18	If it is not properly managed, the food safety will be in danger
509	2024-03-16 02:51:49	陕西	0	直接枪毙	4	Directly shot
510	2024-03-16 02:52:02	湖北	0	预制菜会死人的不能吃[捂脸][捂脸][捂脸][捂脸][捂脸][捂脸][捂脸][捂脸][捂脸][捂脸]	50	Can not eat [face] [face] [face] [face] [face] [face] [face] [face] [face] [face]
511	2024-03-16 02:52:25	上海	0	3.15没个月的15号不可以么打假么	18	3. Can't we fight counterfeits on the 15th without a month
512	2024-03-16 02:52:48	河南	0	悲哀……值得深思	8	Sad... something to ponder
513	2024-03-16 02:53:00	广东	0	好声音怎么没消息了呢？	11	Why did the Voice have no news?
514	2024-03-16 02:53:11	河南	0	不买就是了	5	It's just that you don't buy it
515	2024-03-16 02:53:12	甘肃	0	为啥让制造呢	6	Why do you make it
516	2024-03-16 02:53:17	安徽	0	希望不是一罚了事！	9	Hope is not a penalty!
517	2024-03-16 02:53:34	内蒙古	0	刨去预制菜你还能找到健康食品吗？	16	Can you find healthy food after prepared dishes?
518	2024-03-16 02:53:45	浙江	0	都是饭店，学校吃的还有这种吃外卖的人吃的[偷笑]	24	It's all restaurants, schools and these take-out eaters [snigger]
519	2024-03-16 02:54:16	海南	1	立刻禁扯	4	No pull immediately
520	2024-03-16 02:54:50	北京	0	小食品厂，小作坊的东西根本就没法吃，我开冷藏车，在外边我基本上吃素	33	Small food factory, small workshop things can't eat, I drive a refrigerated car, outside I basically eat vegetarian
521	2024-03-16 02:55:02	江苏	0	因为懒	3	Because lazy
522	2024-03-16 02:55:18	黑龙江	0	尽量自己在家做，少吃外面的东西，	16	Try to make it at home and eat less outside,
523	2024-03-16 02:55:23	以色列	0	百分之三百的利润时，铤而走险	14	300 percent profit, take risks
524	2024-03-16 02:56:11	天津	0	[流泪][流泪][流泪]	12	[Tears] [tears] [tears]
525	2024-03-16 02:56:20	浙江	0	非要等到315 才被曝光吗	14	Do you have to wait until 315 to be exposed
526	2024-03-16 02:56:22	山东	0	只要是交了钱就通通没事！！！！	15	As long as it is to pay the money is ok!!!!
527	2024-03-16 02:56:26	浙江	0	枪毙[发怒]	6	Shoot [angry]
528	2024-03-16 02:56:57	北京	0	推荐预制莱的人的目的是什么？	14	What is the purpose of recommending people with prefabricated lai?
529	2024-03-16 02:57:12	河南	0	打脸啊[呲牙]	7	In the face. [show your teeth]
530	2024-03-16 02:57:28	上海	0	预制菜本来就是拉圾食品！	12	Prefabricated dishes are just junk food!
531	2024-03-16 02:57:37	安徽	0	自古官非一佳	6	Since ancient times, officials are not a good place
532	2024-03-16 02:57:49	浙江	0	一阵风，过了这一个时间段就没有人管了！	19	A gust of wind, after this period of time, no one tube!
533	2024-03-16 02:58:22	广东	0	有什么好争的，市场会给出答案，只要不是强制性或被骗就行[灵机一动]	33	What is good to fight, the market will give the answer, as long as it is not mandatory or cheated [brainwave]
534	2024-03-16 02:58:37	陕西	0	还是罚的轻了，太可怕了。	12	Or the penalty is light, too terrible.
535	2024-03-16 02:58:55	广西	0	平时不会定预制菜，除非吃喜酒或朋友、家人聚餐，酒店里肯定有预制菜，看不见就吃一点呗	41	Usually don't order prefabricated dishes, unless you eat a wedding or friends, family dinner, there must be prefabricated dishes in the hotel, if you can't see, you can eat a little
536	2024-03-16 02:59:00	江苏	0	没什么用处，早都流入市场多久了，	16	No use, how long has it been on the market,
537	2024-03-16 02:59:04	广东	0	年年曝光，年年有	8	Every year of exposure, every year has
538	2024-03-16 02:59:04	新疆	0	每次都是曝光后才查	9	Every time it is checked after the exposure
539	2024-03-16 02:59:51	河南	0	再也不吃预制菜了 才吃了梅菜扣肉[大哭]	20	No longer eat prefabricated dishes to eat plum vegetables braised pork [crying]
540	2024-03-16 02:59:54	辽宁	0	里面的利益有多大不知道吗 没有这个能从上到下的推动预制菜	29	There is no way to push the prepared dishes from top to bottom
541	2024-03-16 02:59:56	上海	1	而且很多预制菜准备进校园	12	And a lot of the prepared dishes are ready to go on campus
542	2024-03-16 03:00:01	广东	0	在资本面前一切都是绿线	11	Everything is a green line in front of the capital
543	2024-03-16 03:00:05	山东	0	我怎么这么恶心呢？我从直播间买了五碗梅菜扣肉，快吃完了。看来再也不从网上买吃的了。	41	Why can I be so disgusting? I bought five bowls of plum vegetables and braised pork from the studio, and it was almost finished. Looks like I don't buy food from online anymore.
544	2024-03-16 03:00:12	安徽	0	阜阳出名了，火�了	9	Fuyang is in famous, and the fire is in �
545	2024-03-16 03:00:19	湖南	0	战术性核弹	5	Tactical nuclear bomb
546	2024-03-16 03:00:23	贵州	0	自己做都不吃的还送进学校	12	I don't take it to school
547	2024-03-16 03:00:33	南非	0	又便宜又质量好，两者不可兼得	14	Cheap and good quality, both can not be both
548	2024-03-16 03:00:39	广东	0	还是自己做饭好	7	You can still cook it all for yourself
549	2024-03-16 03:00:56	河北	0	工商裁撤吧	5	Industrial and commercial cuts
550	2024-03-16 03:01:06	上海	0	时代在进步，为啥癌反而高，自己去看吧	18	The Times are progressing, why the cancer is high, go to see it for yourself
551	2024-03-16 03:01:22	广东	0	应该判死刑	5	The death penalty should be sentenced
552	2024-03-16 03:01:22	贵州	0	食药品违法违规的事太多了，关键是处罚太低违法成本小了	26	There are too many food violations, the key is that the punishment is too low and the illegal cost is small
553	2024-03-16 03:01:28	青海	0	这个我觉得不怪别人 怪自己要去买	19	I don't think I'll blame others for buying this
554	2024-03-16 03:01:48	重庆	0	我敢说，背后不可告人的事更多	14	I dare say that there are more hidden things behind it
555	2024-03-16 03:02:06	河北	0	无所谓，给医疗做贡献。	11	It doesn't matter. contribute to health care.
556	2024-03-16 03:02:26	浙江	0	做来做去还是中国人，中国人不"？"中国人，您信吗	24	Do it again or Chinese, Chinese are not "?"Do you believe the Chinese
557	2024-03-16 03:02:41	广西	0	年长一些的不吃预制菜，主要是年轻人吃	18	The older ones don't eat the prepared dishes, mainly the young ones
558	2024-03-16 03:02:48	湖北	0	多多无法亮相	6	Duo Duo can't appear
559	2024-03-16 03:03:36	河南	1	医院人满为患的源头	9	The source of hospital overcrowding
560	2024-03-16 03:03:38	江苏	0	严惩不贷，学校的孩子们食品安全堪忧，阜阳这是怎么了[发怒][发怒]	33	Severe punishment, the school children's food safety worry, Fuyang this is what [angry] [angry]
561	2024-03-16 03:03:47	广东	0	这样你也想不明[捂脸]	11	So you also want to know [face]
562	2024-03-16 03:03:54	河南	0	预制菜的老板家里人，没一个吃的	15	None of the owners of the prefabricated dishes eat
563	2024-03-16 03:03:58	广东	25	这只是预制菜的冰山一角。	12	This is just the tip of the iceberg.
564	2024-03-16 03:03:59	河北	0	严惩	2	punish severely
565	2024-03-16 03:04:29	内蒙古	0	“当地人都知道” 但是知道的人呢[流泪]	20	"The locals know," but those who do [tears]
566	2024-03-16 03:04:30	上海	0	@游余 @遗憾常有.	10	@ You yu @ regret often.
567	2024-03-16 03:04:34	云南	1	因为可以让“大家”都有利可图。	15	Because it can make "everyone" profitable.
568	2024-03-16 03:04:49	广东	0	该枪毙吗？	5	Is the gun dead?
569	2024-03-16 03:04:49	云南	0	平时的景象无人述及？	10	The usual scene is not described?
570	2024-03-16 03:05:10	北京	0	该杀的杀，该判的判！	10	Kill the kill, kill the sentence!
571	2024-03-16 03:05:15	河南	0	[666][666][666]	15	[666][666][666]
572	2024-03-16 03:05:16	北京	0	当地的检察部门是干啥的？他自己都发现不了	20	What do the local prosecutors do? He couldn't find it out for himself
573	2024-03-16 03:05:19	河北	0	不要拿预制菜让害了学生	11	Don't take prefabricated dishes to harm students
574	2024-03-16 03:05:27	福建	0	预制菜就不能出现，	9	Pref-made dishes can't appear,
575	2024-03-16 03:05:29	江苏	0	这些犯罪天天在进行，靠一天能解决什么问题？	21	These crimes are committed every day. What problems can be solved in one day?
576	2024-03-16 03:05:29	山东	9	曝光了，才知道去查，想想之前害了多少人[比心][比心][感谢][感谢]	35	Exposure, just know to check, think about how many people hurt before the [heart] [heart] [thank you] [thank you]
577	2024-03-16 03:05:29	河北	0	开宝马汽车，上婚恋网站，吃梅菜扣肉，喝听花酱酒，贷同程金融，品百味人生！	36	Open BMW car, on the dating website, eat plum vegetables buckle meat, drink listen to flower sauce wine, loan with cheng finance, taste life!
578	2024-03-16 03:05:31	河南	0	在此立帖为证，从此不吃任何预制菜[发怒]	20	In this post as proof, now on do not eat any prepared dishes [angry]
579	2024-03-16 03:05:44	云南	1	因为可以让“大家”都有利可图。	15	Because it can make "everyone" profitable.
580	2024-03-16 03:06:00	江苏	0	还是处罚力度太轻，要是发他个倾家荡产，牢底坐穿，估计就没人敢干了	32	Or the punishment is too light, if he is ruined, prison bottom sit wear, it is estimated that no one dare to do
581	2024-03-16 03:06:00	江苏	0	中国人就是矫情，槽头肉怎么了，为什么不可以吃！在过去想吃都没有！！！有的吃就不错了！不要不知足！	48	The Chinese people are melodramatic, how is the groove head meat, why can not eat! In the past did not all want to eat!!! Some eat is good! Don't be content!
582	2024-03-16 03:06:03	安徽	0	一年查一天有啥用[弱]	11	What a year [weak]
583	2024-03-16 03:06:12	安徽	0	我们在杭州常年吃快餐	10	We eat fast food in Hangzhou all the year round
584	2024-03-16 03:06:21	重庆	0	恶心啊	3	Nasty ah
585	2024-03-16 03:06:32	江苏	0	正常的	3	natural
586	2024-03-16 03:06:50	山东	0	只要有销量的 一般都是价格占优 价格占优 一般都是用低成本的劣质品	33	As long as there are sales of the price is generally the price is generally with low cost inferior products
587	2024-03-16 03:07:19	广东	0	不是3.15就查不出来呗	12	Not that the 3.15th can't be found out
588	2024-03-16 03:07:23	浙江	0	槽头肉[捂脸][捂脸]	11	Sved head meat [face cover] [Face cover]
589	2024-03-16 03:07:34	山东	2	资本要垄断	5	Capital to monopoly
590	2024-03-16 03:08:46	江苏	0	都是马总干的好事	8	It's all about of Ma
591	2024-03-16 03:09:41	广东	0	允许预制菜推广的才是犯罪	12	It is a crime that allows prefabricated dishes to be promoted
592	2024-03-16 03:09:58	江苏	2	逃不掉的 ，各行各业都想要你的命，除非你与世隔绝[捂脸]	28	No escape, all walks of life want your life, unless you are isolated [cover your face]
593	2024-03-16 03:09:59	河南	2	因为快因为利润高因为这样能销量大	16	Because fast because the profit is high because it can sell large
594	2024-03-16 03:10:01	天津	0	不被曝光那些执法者都干嘛去了	14	What do the law enforcers do without being exposed
595	2024-03-16 03:11:03	河北	0	冰山一角	4	tip of the iceberg
596	2024-03-16 03:11:19	辽宁	0	一年365天，只有一个315[捂脸]	18	365 days a year, with only one 315 [face cover]
597	2024-03-16 03:11:31	浙江	0	我记得这几年他们网红带货扣肉卖得很火！	19	I remember these years they net red with goods buckle meat sold very hot!
598	2024-03-16 03:12:10	浙江	1	作为阜阳人，俺也支持严厉打击无良商家！	19	As a Fuyang people, I also support the severe crackdown on unscrupulous businesses!
599	2024-03-16 03:12:35	河南	0	就不应该有预制菜这个行业	12	There should not be prefabricated dishes
600	2024-03-16 03:12:46	黑龙江	0	罚死他[赞]	6	Punishment to him [praise]
601	2024-03-16 03:12:55	黑龙江	0	判死刑	3	put to death
602	2024-03-16 03:13:17	上海	0	还是违法成本太低	8	Or the cost of illegal is too low
603	2024-03-16 03:13:30	黑龙江	0	直接判死刑，再看看还有谁敢做。[黑脸][黑脸]	23	Straight to death, and see who dares to do it.[Black face] [Black face]
604	2024-03-16 03:13:31	江苏	0	好多工厂都用，只是你不知道	13	Many factories use it, but you don't know
605	2024-03-16 03:13:32	河北	0	就说哪些食品能吃吧[捂脸]	13	Just say what food can eat it [face cover]
606	2024-03-16 03:14:06	河北	0	为什么总是媒体先曝光[捂脸]	14	Why is it always the media exposure first [face cover]
607	2024-03-16 03:14:07	浙江	0	直接死刑死刑死刑死刑死刑死刑死刑死刑	18	Direct death death death death death death death death
608	2024-03-16 03:14:15	黑龙江	0	打击，还是太轻了	8	The blow, still too light
609	2024-03-16 03:14:15	湖北	0	小杨哥家乡特色美食[赞][捂脸][捂脸]大家多支持[捂脸]	29	Xiao Yang brother hometown characteristic food [praise] [face] [face] we support [face]
610	2024-03-16 03:14:18	陕西	0	快节奏生活	5	Fast pace of life
611	2024-03-16 03:14:40	黑龙江	1	方便面真良心[捂脸][捂脸][捂脸][捂脸][捂脸][捂脸]	30	Instant noodles true conscience [face] [face] [face] [face] [face] [face] [face]
612	2024-03-16 03:14:43	四川	0	龟田郑义，出来走几步	10	Turtle tian Zheng Yi, come out for a few steps
613	2024-03-16 03:15:47	河北	0	马云就是搞预制菜的吧？那个大网红，被罚的那个，卖预制菜，急眼的快把人吃了	36	Is Jack Ma a prefabricated dish? That big web celebrity, the one who was punished, selling prefabricated dishes, eager to eat people
614	2024-03-16 03:15:53	河南	0	总之 预制菜压根就不能吃 很危险	16	Anyway, prefabricated dishes should not be dangerous at all
615	2024-03-16 03:15:57	湖北	1	无处可逃的[捂脸]	9	Nowhere to escape [Face cover]
616	2024-03-16 03:16:01	广东	0	现在食品质量让人担心！	11	Now the quality of the food is worrying!
617	2024-03-16 03:16:24	湖北	0	逃不掉的[捂脸]	8	Can not escape the [cover your face]
618	2024-03-16 03:16:25	黑龙江	0	[赞][赞][赞]	9	[Like] [like] [like]
619	2024-03-16 03:16:46	浙江	0	主要是我从来不吃	8	The main thing is that I never eat it
620	2024-03-16 03:16:54	湖南	0	全面禁止预制菜	7	Total ban on prefabricated dishes
621	2024-03-16 03:17:44	黑龙江	0	什么叫不宜推广，坚决杜决才对	14	What is not suitable to promote, resolutely Du Decai
622	2024-03-16 03:17:45	海南	0	这只是冰山一角 有害食品太多太多了奶茶对身体害处更大	26	This is just the tip of the iceberg too much harmful food milk tea is more harmful to the body
623	2024-03-16 03:18:04	山东	0	[666][666][666]	15	[666][666][666]
624	2024-03-16 03:18:04	福建	0	食品都敢去带货直播间,真的心大哈哈,从来不需要带货,全是坑	29	Food dare to go to take goods broadcast room, really big heart ha ha, never need to take goods, all pit
625	2024-03-16 03:18:19	贵州	0	[微笑][微笑][微笑][微笑]	16	[Smile] [smile] [smile] [smile]
626	2024-03-16 03:18:25	江苏	0	[赞][赞][赞][赞][赞][赞]	18	[Like] [like] [like] [like] [like] [like]
627	2024-03-16 03:18:35	湖北	1	毛毛雨啦，大家不要慌，人人都逃不掉吃预制菜的。	23	Drirain, everyone don't panic, everyone can not escape to eat prepared dishes.
628	2024-03-16 03:18:35	湖北	1	毛毛雨啦，大家不要慌，人人都逃不掉吃预制菜的。	23	Drirain, everyone don't panic, everyone can not escape to eat prepared dishes.
629	2024-03-16 03:19:04	河北	0	中国人的良心太坏了	9	The Chinese conscience is too bad
630	2024-03-16 03:19:19	浙江	0	这些人不知道商场里的连锁店其实都是预制菜吗	21	Don't these people know that the store stores are actually prefabricated dishes
631	2024-03-16 03:19:19	贵州	0	明知有问题为什么还允许生产？听说还上了一号文。	23	Why allow production knowing there is a problem? I heard that there was also a number one article.
632	2024-03-16 03:19:21	湖北	0	这就是我国的预制菜！	10	This is China's prefabricated dish!
633	2024-03-16 03:20:09	陕西	0	直接打头不好吗，？……………	14	Isn't it good to start directly??……………
634	2024-03-16 03:20:44	河南	125	三一五爆光的只是预制菜的冰山一角！	17	315 light is just the tip of the iceberg of prepared dishes!
635	2024-03-16 03:21:30	浙江	0	好歹也是肉啊！有的垃圾变肉更变态。	17	At least it is meat! Some garbage change meat more abnormal.
636	2024-03-16 03:21:38	黑龙江	1	我们14亿人民。没干过。资本和狗屁专家。预制菜还是面试了。而且还是不合格的。	38	We have 1.4 billion people. Did not do. Capital and the bullshit experts. The prefabricated is an interview. And it's not qualified.
637	2024-03-16 03:22:56	陕西	0	为什么都在3，15曝光，平时都干啥了？[赞][赞][赞]	28	Why all in 3,15 exposure, usually do what?[Like] [like] [like]
638	2024-03-16 03:22:59	重庆	2	确定？[捂脸][捂脸]	11	confirm?[Face Cover] [Face cover]
639	2024-03-16 03:23:20	陕西	0	以处罚为目的	6	For the purpose of punishment
640	2024-03-16 03:23:21	广东	0	预制菜真的是不太敢吃	10	Prefabricated dishes are really not too daring to eat
641	2024-03-16 03:23:26	新疆	0	这可笑死了，又是连夜啊，不查出问题来，他们从来不着急，查出问题了就连夜	35	This is ridiculous dead, another night ah, do not find out the problem, they never worry, find out the problem on the night
642	2024-03-16 03:23:27	河南	0	监管缺位，应该治罪	9	The absence of supervision should be punished
643	2024-03-16 03:23:34	辽宁	0	中国的企业家“太伟大了”。	13	The Chinese entrepreneurs are "so great".
644	2024-03-16 03:24:11	福建	1	怪不得，我买了梅莱扣肉，吃两口就想吐，结果全丢了[捂脸][捂脸][捂脸]	36	No wonder, I bought melLai buckle meat, eat two want to vomit, the result all lost [face] [face] [face]
645	2024-03-16 03:24:23	安徽	0	十几年都不吃了	7	Not eating it for more than a decade
646	2024-03-16 03:24:31	重庆	0	现在的菜只要是外面吃真的吓死人。只要经常外吃饭的有好多人身体健康的。	34	Today's food is really scary when it is eaten out there. As long as there are a lot of people who are healthy.
647	2024-03-16 03:24:44	河北	0	外卖好多都是预制菜	9	A lot of the takeout is a prepared dish
648	2024-03-16 03:25:04	山西	0	为什么执法部门要等315曝光了才去执法了	20	Why do the law enforcement departments have to wait for the 315 exposure to go to the law enforcement
649	2024-03-16 03:25:43	辽宁	0	当地人什么都知道，只有执法部门不知道，呵呵……	23	The locals know everything, but the law enforcement doesn't...
650	2024-03-16 03:25:44	江苏	0	罚到倾家荡产！	7	To lose all your money!
651	2024-03-16 03:25:47	河南	0	为什么非要等暴光后才有执法？执法部门平时很忙吗？	24	Why do you have to wait for the storm? Is law enforcement usually very busy?
652	2024-03-16 03:26:23	新疆	0	难怪那么多得癌症	8	No wonder so many people get cancer
653	2024-03-16 03:26:41	湖南	0	为什么是曝光后才查，曝光前又在干什么	18	Why is it after exposure, what before exposure
654	2024-03-16 03:26:53	黑龙江	0	烤肉店的牛肉和羊肉是假的，《东北》	17	The beef and lamb at the barbecue shop are fake, Northeast
655	2024-03-16 03:27:10	山东	0	去消预制菜	5	To eliminate prefabricated vegetables
656	2024-03-16 03:27:10	山东	0	去消预制菜	5	To eliminate prefabricated vegetables
657	2024-03-16 03:27:24	广东	0	那些连锁品牌要统一口味，餐量又大，又要快。只能是预制菜呀，比如麦当劳，肯徳基	38	Those chains have to taste, eat big and fast. It can only be preformed dishes, like McDonald's, Kderky
658	2024-03-16 03:27:30	甘肃	1	不要罚了，直接铲除才是正道	13	Don't punish, direct eradication is the right way
659	2024-03-16 03:28:15	海南	18	我买过烤鸭，比新鲜的还便宜将近一半，这怎么回事？	24	I've bought roast duck, which is nearly half cheaper than the fresh ones. Why?
660	2024-03-16 03:28:27	辽宁	0	把马云抓住让他吃预制菜？杀了他？	16	Grab Jack Ma and let him eat the prepared dishes? Kill him?
661	2024-03-16 03:29:21	山东	131	不用审，对违规者真接枪毙	12	No trial, and the violators are really shot
662	2024-03-16 03:29:29	上海	0	[赞][赞][赞][赞]	12	[Like] [like] [like] [like]
663	2024-03-16 03:30:18	黑龙江	7	好像你吃的早餐店肉包子不是槽头肉似的[捂脸]	22	As if you eat the breakfast shop meat bun is not trough meat [face]
664	2024-03-16 03:30:22	山东	1	奸商，该毙	5	The profiteers should be killed
665	2024-03-16 03:30:34	辽宁	0	预制菜就不该上市，明摆着骗人的。	16	Prefabricated dishes should not be put on the market, and they are obviously deceptive.
666	2024-03-16 03:31:24	青海	0	当地人都知道？！！当地人也不地道，知道都不说	22	The locals all know that?!! The local people are not authentic, they know not to say
667	2024-03-16 03:31:38	河南	0	泡面都比那些干净[捂脸]	12	Instant noodles are cleaner than those ones [face cover]
668	2024-03-16 03:31:54	北京	0	处罚力度没有，必然产生违法问题。	16	Punishment is not strong, will inevitably produce illegal problem.
669	2024-03-16 03:32:01	浙江	0	@你给你们吃	6	@ You eat it for you
670	2024-03-16 03:32:16	北京	0	什么菜 都不剩 现场制作	12	What dishes, are not left on-site production
671	2024-03-16 03:32:24	辽宁	0	为什么3.15才来管制，平时不管，	17	Why 3.15 to control, usually regardless,
672	2024-03-16 03:33:03	安徽	0	这玩意就不应该有	8	You shouldn't have it
673	2024-03-16 03:33:05	陕西	0	谁推送强制送校园的该杀	11	Who pushes the forced to send the campus to kill
674	2024-03-16 03:33:15	北京	0	刚在国内开了大型的预制菜交流会	15	Just held a large prefabricated dish exchange meeting in China
675	2024-03-16 03:33:34	辽宁	0	3.13	4	3.13
676	2024-03-16 03:33:34	山东	0	继续评论！	5	Continue to comment!
677	2024-03-16 03:33:41	安徽	0	阜阳人全国有名	7	Fuyang people are famous in the country
678	2024-03-16 03:35:50	福建	0	看結果[抠鼻][抠鼻][抠鼻][抠鼻]	19	Look at the results [nose picking] [nose picking] [nose picking] [nose picking]
679	2024-03-16 03:36:00	河北	0	叛死行	3	To the death line
680	2024-03-16 03:36:34	江苏	0	这种人要判死形	7	This kind of man is judged as dead
681	2024-03-16 03:36:34	广西	0	有人吃就会有人做来卖我从不吃这种垃圾食品想吃自己去菜市场买来自己做	33	Some people eat, someone will make it to sell, I never eat this kind of junk food to go to the market to buy their own food
682	2024-03-16 03:36:35	河北	0	呵呵呵	3	Ha ha ha
683	2024-03-16 03:37:19	湖北	10	初一的孩子问我，食堂给老师做饭，为什么不给我们做，为什么要我们吃预制菜[尬笑]	39	The first day children asked me, the canteen cooking for the teacher, why don't cook for us, why we want to eat prefabricated dishes [embarrassed smile]
684	2024-03-16 03:37:23	吉林	0	亡羊补牢	4	After an ox is lost, one repairs its stable
685	2024-03-16 03:37:29	安徽	0	还是自己做饭吃卫生，勤快好，	14	Or do their own cooking to eat hygiene, diligent good,
686	2024-03-16 03:37:49	吉林	0	都能获取利益	6	Can get benefits
687	2024-03-16 03:37:56	吉林	1	从来不吃预制菜，想吃自己做	13	Never eat prepared dishes, want to eat their own made
688	2024-03-16 03:38:03	江苏	0	打假就靠3.15吗	9	Is fighting fighting on 3.15
689	2024-03-16 03:38:05	山东	0	[赞][鼓掌][鼓掌][鼓掌]	15	[Like] [Applause] [Applause] [Applause]
690	2024-03-16 03:38:24	四川	0	[赞]	3	[help]
691	2024-03-16 03:39:20	广东	0	我从不吃这些菜。现在农村酒席菜太多这些菜了。还有就是外卖。	29	I never eat these dishes. There are too many these dishes in rural areas now. And then there's the takeout.
692	2024-03-16 03:39:36	湖北	0	为啥不罚他个倾家荡产	10	Why not make him ruined
693	2024-03-16 03:39:59	浙江	0	现在的学生都吃预制菜[流泪]	14	Today's students eat prepared dishes [in tears]
694	2024-03-16 03:40:29	辽宁	0	在家做你能躲得过地沟油和农药残留吗[尬笑]	21	Can you avoid gutter oil and pesticide residues at home [laughing]
695	2024-03-16 03:40:45	广西	0	还准备进校园食堂	8	Also ready to enter the campus canteen
696	2024-03-16 03:41:08	云南	6	居然有人吃预制菜，那不是找死嘛！	16	Some people eat prepared dishes!
697	2024-03-16 03:41:21	黑龙江	0	食品安全，中国首选	9	Food safety is the first choice in China
698	2024-03-16 03:41:30	福建	0	买过一次，肉很漂亮，每一片肉肥廋分明，每片肉肥廋的间距一模一样，，一共7盒，每一片肉都是一模一样的，尝了一片，全部进垃圾桶了，同一扇五花肉都切不出几片一模一样的肉片，它这7盒里的肉居然每片都一模一样[捂脸]	103	Bought once, the meat is very beautiful, each piece of meat fat thin clear, each piece of meat fat thin spacing, a total of 7 boxes, each piece of meat is the same, tasted a piece, all into the trash can, the same belly cut out pieces of the same meat, it is the 7 boxes of meat each piece is the same [wu face]
699	2024-03-16 03:41:31	山东	0	封杀相关企业，枪毙相关人员，	14	Banning related enterprises, shooting relevant personnel,
700	2024-03-16 03:41:35	甘肃	0	阜阳必火	4	Fuyang will fire
701	2024-03-16 03:41:44	安徽	0	那边的人个人卫生跟江南人没法比[捂脸][捂脸]	23	The personal health of the people over there and the south cannot compare [face] [face]
702	2024-03-16 03:42:10	湖北	0	必须查到底，重发，害死人	12	Must check to the end, the hair again, kill people
703	2024-03-16 03:42:54	河南	0	提高违法成本才是王道！！！！说别的纯属撤蛋！	22	Raising the cost of illegal activities is king!!!! Say the other thing is pure withdraw the egg!
704	2024-03-16 03:43:56	黑龙江	0	梅菜扣肉完了[捂脸]	10	Plum vegetables and braised pork are finished [cover your face]
705	2024-03-16 03:43:56	吉林	0	不只是违法，已涉嫌犯罪，只罚到肉痛不行，必须严打逮捕[赞][赞][赞]	35	Not only illegal, has been suspected of crime, only to meat pain, must strike arrest [like] [like] [like]
706	2024-03-16 03:44:10	浙江	0	都是马后炮	5	It's all a backlash
707	2024-03-16 03:44:49	北京	0	中国牛逼点赞加油	8	China cow force point like refueling
708	2024-03-16 03:44:51	安徽	0	这些人吃死了都该，想吃什么菜自己都不能做吗	21	These people should eat dead, want to eat what dish oneself all can't do it
709	2024-03-16 03:44:57	吉林	58	必须严打，加大违法成本	11	We must strike hard and increase the cost of the violation
710	2024-03-16 03:45:05	湖北	1	一年查一次，一次一天，还有364天都不安全[捂脸][捂脸][捂脸]	33	Check once a year, a day, there are 364 days are not safe [face] [face] [face]
711	2024-03-16 03:45:06	新疆	0	我敢说饺子馆百分之百也在用槽头肉，所以只要带馅的，本人不吃，只吃自家做的。[捂脸][捂脸][捂脸]	49	I dare say that the dumpling restaurant is also using the slot head meat, so as long as the stuffing, I do not eat, only eat their own made.[Face cover] [Face cover] [Face cover]
712	2024-03-16 03:45:40	江苏	0	看不懂，大师可否普及一下[抱拳]	16	Can not understand, the master can popularize once [hold boxing]
713	2024-03-16 03:45:58	安徽	1	安徽阜阳火了	6	Fuyang, Anhui province is on fire
714	2024-03-16 03:46:02	河北	1	316就没事了	7	316 It will be fine
715	2024-03-16 03:46:06	江苏	0	曝光不是热点，而是良心发现才是重点。往往热点最后成为无人问津[捂脸]	34	Exposure is not a hot spot, but a conscience discovery is the point. Often hot spots eventually become no one to ask for [cover the face]
716	2024-03-16 03:46:41	河北	0	所以说预制菜怎么敢让孩子吃！应该让老板全家连续吃半年，如果吃不出问题再说！	37	So how dare you let a child eat prefabricated dishes! Should let the boss family eat half a year, if eat not a problem again!
717	2024-03-16 03:47:12	广东	25	食品做假死刑	6	Food to do fake death penalty
718	2024-03-16 03:48:01	广东	0	为什么记者曝光了才处理，有渎职之嫌	17	Why the reporter exposed to deal with, have the suspicion of malfeasance
719	2024-03-16 03:48:05	美国	0	不良商家,不是無良商家,请更正！文化入侵！	21	Bad businesses, not unscrupulous businesses, please correct!culture invasion!
720	2024-03-16 03:48:07	江西	0	为什么一位农村老人做的扣肉，网友不支持发款？难道她做的扣肉经过了防卫安全检查？	39	Why does a rural old man do buckle meat, the net friend does not support payment? Did the braised pork she made get a defense security check?
721	2024-03-16 03:48:10	河南	0	好像只有315才管这些事！	13	It seems that only 315 cares about these things!
722	2024-03-16 03:48:13	广东	0	不杀一批禁不了	7	You can't stop killing one batch
723	2024-03-16 03:48:25	吉林	0	为什么要买？为了自己身体健康，自己做点吃的	21	Why buy it? Do something to eat for your own health
724	2024-03-16 03:48:33	广东	0	自己不做饭，和该。	9	Don't cook for yourself, and should.
725	2024-03-16 03:48:34	江苏	0	谁它妈的发明的预制菜	10	The fucking invention of prefabricated dishes
726	2024-03-16 03:48:49	山西	0	只知道弄点钱花，可他们继续害人，玩了，为啥不罚他们侵家荡产	29	Only know to get some money to spend, but they continue to harm people, play, why not punish them against the property
727	2024-03-16 03:49:40	江苏	1	就315严查平常干嘛呢[捂脸]	15	315 strict check ordinary why [face]
728	2024-03-16 03:50:02	四川	0	平时这些部门在干什么？	11	What are these departments usually doing?
729	2024-03-16 03:50:06	浙江	0	为什么要有三一五而不是每天？	14	Why have 315 instead of every day?
730	2024-03-16 03:50:13	河南	0	不吃就行了？	6	Just don't eat it?
731	2024-03-16 03:50:19	吉林	0	为什么不抓？枪毙两个就老实了。	15	Why not catch it? Shoot two and be honest.
732	2024-03-16 03:50:52	山东	0	自己害自己呀	6	Hate yourself
733	2024-03-16 03:50:58	山西	0	他们以后还会这样做的，信不信[捂脸][捂脸]	22	They will do so in the future, believe it or not [face] [face]
734	2024-03-16 03:51:34	江苏	0	亡羊补牢，每次都是发生后这部门那部门全部到位，这处理速度了不起。	32	Repair, every time is after the occurrence of this department that department all in place, this processing speed is great.
735	2024-03-16 03:51:41	重庆	0	国家为什么同意有预制菜这个词？为啥又不直接取消，	24	Why does the state agree with the word prefabricated dish? Why don't you just cancel it?
736	2024-03-16 03:51:51	黑龙江	0	格杀勿论	4	kill with lawful authority
737	2024-03-16 03:51:58	广东	3	死鸭，病鸭	5	Dead duck, sick duck
738	2024-03-16 03:52:16	湖南	0	@学校现在就是吃的这种肉	12	@ School This is the meat we eat right now
739	2024-03-16 03:52:26	安徽	0	大饭店，喜宴上的菜现在很多人都不敢吃，我早就怀疑是予制菜	28	Big restaurant, wedding banquet food now a lot of people do not dare to eat, I have long suspected is to make food
740	2024-03-16 03:52:38	河南	0	[玫瑰][玫瑰][玫瑰]	12	[Rose] [Rose] [Rose]
741	2024-03-16 03:53:05	广东	0	吃梅菜扣肉 喝听花白酒 撸淀粉肠子 品冤种人生	23	Eat plum vegetables braised pork, drink listen to flower liquor, starch sausage, taste the injustice of life
742	2024-03-16 03:53:26	北京	0	垃圾菜还不取缔判刑	9	Garbage dishes are still not banned and sentenced
743	2024-03-16 03:53:34	新疆	0	取消预制菜迫在眉睫，	10	The elimination of predishes is imminent,
744	2024-03-16 03:53:57	内蒙古	0	不是槽头肉的预制菜就安全了吗？	15	Isn't the prefabricated dish safe?
745	2024-03-16 03:54:12	四川	0	坚决取缔预制菜	7	We will resolutely ban prefabricated vegetables
746	2024-03-16 03:54:15	安徽	0	永远查不完	5	Never finish checking
747	2024-03-16 03:54:16	安徽	0	马家厨房预制菜快要流入市场了吧？	16	Ma's kitchen prefabricated dishes are coming to the market?
748	2024-03-16 03:54:58	北京	0	不曝光几年没人查[捂脸]	12	No exposure for a few years no one to check [cover your face]
749	2024-03-16 03:55:53	湖南	0	使劲罚	3	Hard to punish
750	2024-03-16 03:56:29	北京	5	还是得自己做饭呀[捂脸][捂脸]至少知道自己吃的是啥呀[捂脸]有一姐们一个月来找我给她做一次很多吃的回去冻上[捂脸]好几大方便袋[捂脸]饺子 混沌 肉丸子 烧肉什么的[捂脸]3个人忙一天她带3-4大袋子回去冻上吃一个月[捂脸]我说这也是预制菜呀[捂脸]她说我可喜欢这预制菜了干净卫生[捂脸][捂脸]	149	Or have to cook ah [wu face] [face] at least know oneself is what to eat ah [wu face] a sister a month to find me give her a lot of eat back to frozen [wu face] several big convenient bag [wu face] dumplings chaos meat meatballs meat [wu face] three people busy day she took 3-4 big bag back to eat on frozen a month [wu face] I said this is also prefabricated ah [wu face] she said I can like this …
751	2024-03-16 03:56:29	北京	5	还是得自己做饭呀[捂脸][捂脸]至少知道自己吃的是啥呀[捂脸]有一姐们一个月来找我给她做一次很多吃的回去冻上[捂脸]好几大方便袋[捂脸]饺子 混沌 肉丸子 烧肉什么的[捂脸]3个人忙一天她带3-4大袋子回去冻上吃一个月[捂脸]我说这也是预制菜呀[捂脸]她说我可喜欢这预制菜了干净卫生[捂脸][捂脸]	149	Or have to cook ah [wu face] [face] at least know oneself is what to eat ah [wu face] a sister a month to find me give her a lot of eat back to frozen [wu face] several big convenient bag [wu face] dumplings chaos meat meatballs meat [wu face] three people busy day she took 3-4 big bag back to eat on frozen a month [wu face] I said this is also prefabricated ah [wu face] she said I can like this …
752	2024-03-16 03:56:41	浙江	0	怪谁？？	4	Who is to blame??
753	2024-03-16 03:56:56	山东	0	重判	2	severe judgment
754	2024-03-16 03:56:58	江苏	0	没 好 了	6	No good
755	2024-03-16 03:57:05	江苏	0	[赞][赞][赞]	9	[Like] [like] [like]
756	2024-03-16 03:57:18	福建	0	确实	2	TRUE
757	2024-03-16 03:57:27	湖南	0	连夜[呲牙]	6	Overnight [Yi tooth]
758	2024-03-16 03:57:49	江西	0	处死行[感谢][感谢][感谢]	15	Death [thanks] [thanks] [thanks]
759	2024-03-16 03:58:06	江苏	0	有懒惰的人才会有这些东西！	13	Lazy people will have these things!
760	2024-03-16 03:58:33	浙江	0	哈哈哈哈报应来了是谁批证的预制菜	16	Ha ha ha ha ha to who approved the prefabricated dishes
761	2024-03-16 03:59:00	山东	0	乱象太多，九牛一毛	9	Too much chaos, just a drop in the bucket
762	2024-03-16 03:59:03	山东	0	[赞][赞][赞]	9	[Like] [like] [like]
763	2024-03-16 03:59:05	吉林	0	判重刑	3	sentenced to heavy punishment
764	2024-03-16 03:59:55	吉林	0	媒体就天天宣传预制菜的危害持之以恒预制菜就没有明天	25	The media publicize the dangers of prefabricated dishes every day and there will be no tomorrow
765	2024-03-16 04:00:15	江苏	0	火腿肠几毛一块一根[捂脸]	13	Ham sausage a few hairs a piece of a root [cover your face]
766	2024-03-16 04:00:16	江苏	0	犯法的成本低，有什么好担心的	14	The cost of breaking the law is low, and there is nothing to worry about
767	2024-03-16 04:00:35	河北	0	打死不吃预制菜[捂脸]	11	Kill without predishes [face cover]
768	2024-03-16 04:00:36	吉林	0	违法成本太低	6	Illegal costs are too low
769	2024-03-16 04:00:41	广东	0	@解清帅 @邢台寻子解清帅（寻子成功） @解梁静 @解清栋 @冯小云（解清帅妈妈） 打假河北邢台寻亲产业链	53	@ Xie Qingshuai @ Xingtai son Xie Qingshuai (son success) @ Xie Liangjing @ Xie Qingdong @ Feng Xiaoyun (Xie Qingshuai's mother), anti-counterfeit Hebei Xingtai family search industry chain
770	2024-03-16 04:01:02	河北	0	取消预制菜[灵机一动][灵机一动][灵机一动][灵机一动]	29	Cancel prefabricated dishes [a brainwave] [a brainwave] [a brainwave] [a brainwave]
771	2024-03-16 04:01:03	湖北	0	为什么不取消？？？	9	Why not cancel????????????
772	2024-03-16 04:01:18	河北	1	添加剂问题该怎么解决啊[捂脸][捂脸][捂脸]	23	How to solve the problem of additives [face] [face] [face]
773	2024-03-16 04:01:18	辽宁	0	国家为什么不严重处罚生产者呢！触碰食品问题，应该处罚倾家荡产牢底坐穿。	35	Why does the state not punish the producers seriously! Touch food problems, should be punished in prison.
774	2024-03-16 04:01:25	福建	1	从来不吃街上卖的包子	10	Never eat the steamed buns sold on the street
775	2024-03-16 04:01:29	上海	0	不买不吃	4	Don't buy don't eat
776	2024-03-16 04:01:33	山东	0	应该也追责当地负责人，，，，。	15	Local officials should also be held accountable,,,,,,.
777	2024-03-16 04:01:49	北京	0	都告诉你不能吃预制菜，非要吃	14	They tell you not to eat prepared dishes, but to eat them
778	2024-03-16 04:01:58	湖北	2	孩子说难道就是因为他们是老师吗？问得我哑口无言，什么时候孩子才不用吃预制菜	37	Do children say it because they are teachers? Ask me speechless, when the child will not have to eat prepared dishes
779	2024-03-16 04:02:10	辽宁	0	[赞][赞][赞]	9	[Like] [like] [like]
780	2024-03-16 04:02:24	北京	0	好厉害	3	That's great
781	2024-03-16 04:02:41	吉林	0	一年管一天[捂脸]	9	One day in a year [face cover]
782	2024-03-16 04:02:48	山东	0	抓住就抢毕	5	Grab it
783	2024-03-16 04:03:16	黑龙江	0	饭店的肉也不咋滴[捂脸]	12	The meat in the restaurant is not good [face]
784	2024-03-16 04:03:22	上海	0	大家不去吃不完了	8	You can't finish eating it anymore
785	2024-03-16 04:03:43	浙江	0	安徽那边的饭店基本上用的都是预制菜[捂脸][捂脸][捂脸]	29	Anhui restaurants basically use prefabricated dishes [face] [face] [face]
786	2024-03-16 04:03:47	湖北	0	预制菜完蛋了	6	The prefab is finished
787	2024-03-16 04:03:51	黑龙江	0	这是发现了，曝光了。没发现的，没曝光的呢？	21	This is discovered, exposed. Not found, not exposed?
788	2024-03-16 04:03:55	黑龙江	0	直接枪毙[炸弹][炸弹][炸弹][炸弹][炸弹]	24	Direct shot [bomb] [bomb] [bomb] [bomb] [bomb]
789	2024-03-16 04:04:33	浙江	0	查到黑心商家就枪毙，否则要害死多少人	18	Check the black heart business shot, otherwise to kill how many people
790	2024-03-16 04:04:34	福建	0	肉类平常吃的少，本身就不喜欢	14	Meat usually eat less, itself do not like
791	2024-03-16 04:04:43	新加坡	0	真好笑！不曝光就没事……	12	How funny! No exposure, no exposure...
792	2024-03-16 04:04:51	广东	0	应该追究监督管理部门的刑事	13	The supervision and administration departments should be investigated for criminal cases
793	2024-03-16 04:04:53	山东	0	预制菜还敢进校园吗？	10	Do the prefabricated dishes still dare to enter the campus?
794	2024-03-16 04:05:04	山西	0	睡不着的都来我这分享一下自己的故事吧	18	If you can't sleep, come to me and share your story here
795	2024-03-16 04:05:10	广东	0	到底那么多部门平时起什么作用[赞]	17	What role do so many departments usually play [like]
796	2024-03-16 04:05:15	湖南	2	千万别买预制菜！！！要命！	13	Don't buy prefabricated dishes!!!drive sb. to his death!
797	2024-03-16 04:05:43	安徽	0	食品安全重于泰山	8	Food safety is more important than Mount Tai
798	2024-03-16 04:05:48	四川	0	一个地方发现食品安全问题， 厂家倾家荡产，市场监督局长判刑，看以后谁敢不负责任	40	A place found food safety problems, manufacturers go bankrupt, market supervision director sentenced, see who dare to be irresponsible later
799	2024-03-16 04:06:08	北京	0	这样的损人利己的人，都应该枪毙	15	Such people benefiting at the expense of others should be shot
800	2024-03-16 04:06:24	广西	0	你们也不想一想全国每天那么多病死猪，母猪肉，死鸡，死鸭都去了哪里，有很多的还是进口走私的，全国各种的烧烤摊各种串，香肠，市场上的烧腊店，各种地下食品厂想想都可怕，	81	You also don't want to think about the country every day so many dead sick and dead pigs, mother pork, dead chickens, dead ducks have gone where, there are many or imported smuggling, the country's all kinds of barbecue stalls all kinds of string, sausage, the roast wax shop in the market, all kinds of underground food factories think are terrible,
801	2024-03-16 04:06:35	广东	0	曝光了连夜查处，没曝光干嘛去了	15	Exposure of the overnight investigation, no exposure why to go
802	2024-03-16 04:06:36	河南	0	找关系多送点儿礼风头过去就没事了[闭嘴]	20	Find a relationship and give you more gifts [shut up]
803	2024-03-16 04:06:41	四川	0	[感谢][感谢][感谢][感谢][鼓掌][鼓掌][赞][赞][赞][赞][玫瑰]	40	[Thanks] [thanks] [thanks] [thanks] [applause] [applause] [like] [like] [like] [like] [rose]
804	2024-03-16 04:06:56	河南	1	没有315就不会发现当地竟然还有这么肮脏的地方！！！	26	No 315 will not find that there is such a dirty place!!!
805	2024-03-16 04:07:02	山东	0	严查，下次我都不敢买了	11	Strict inspection, I dare not buy the next time
806	2024-03-16 04:07:22	上海	0	恶劣，必须抓抓，	8	Bad, must grasp,
807	2024-03-16 04:07:39	阿联酋	0	真是可悲，难道没有3.15就不知道查处吗？	21	Is really sad, there is not 3.15 do not know to investigate it?
808	2024-03-16 04:07:54	吉林	0	对，我在某个高速服务区餐厅就遇到过这种情况	21	Yeah, I've seen that at a high-speed service restaurant
809	2024-03-16 04:08:09	天津	0	网约车希望能有人管理下	11	Online-hailing wants to be managed
810	2024-03-16 04:08:50	广西	981	取消预制菜，违者判刑	10	The prefabricated dishes are cancelled and the offenders are sentenced
811	2024-03-16 04:09:07	广东	0	不用查，大家都不吃就行了[发怒][发怒][发怒][发怒]	28	Do not check, everyone does not eat [angry] [angry] [angry] [angry]
812	2024-03-16 04:09:26	宁夏	0	为什么还要买预制菜，都太懒了[捂脸][捂脸][捂脸][捂脸][捂脸]	34	Why should buy prefabricated dishes, are too lazy [face] [face] [face] [face] [face] [face]
813	2024-03-16 04:09:48	河北	1	追究食品监督部门责任！！！！！？？？	18	Investigate the food supervision department responsible!!!!!???
814	2024-03-16 04:10:27	贵州	0	见怪不怪	4	become inured to the unusual
815	2024-03-16 04:10:32	广东	0	利益巨大	4	Great benefits
816	2024-03-16 04:10:37	云南	0	终于知道为什么医院有那么多人了[看][看][看]	24	Finally know why there are so many people in the hospital [see] [see] [see]
817	2024-03-16 04:10:38	浙江	0	先让支持预制菜的专家吃	11	Let the experts who support prefabricated dishes eat first
818	2024-03-16 04:10:40	宁夏	0	胡求弄，这个不能让上市	11	Just, this can't go public
819	2024-03-16 04:11:05	浙江	0	送到学校食堂，孩子吃的嘎嘎香[酷拽]	18	To the school canteen, the children eat ga ga incense [cool drag]
820	2024-03-16 04:11:19	山西	0	这个不是那个菜	7	This one is not that dish
821	2024-03-16 04:11:19	山东	0	也有这种肉做包子给客人吃的	13	There is also this kind of meat made of steamed buns for the guests to eat
822	2024-03-16 04:11:31	江苏	0	大小杨哥卖过梅菜扣肉吧	11	Brother Yang has sold plum vegetables and braised pork
823	2024-03-16 04:11:38	陕西	0	如果检勒点也不会这样。	11	It wouldn't be so if you checked it.
824	2024-03-16 04:11:38	广东	0	好多网红都在预制菜，都别买	13	A lot of Internet celebrities are in prefabricated dishes, don't buy them
825	2024-03-16 04:11:54	江苏	0	啥东西没有添加剂和防腐剂	12	There are no additives or preservatives for anything
826	2024-03-16 04:11:59	福建	0	食品安全问题应从严从重治理。	14	Food safety problems should be strictly addressed.
827	2024-03-16 04:12:12	河北	0	国人已经习惯了	7	The Chinese people are getting used to it
828	2024-03-16 04:12:42	上海	0	红包一塞。监管立马不管[呲牙]	15	A red envelope. Regulation immediately left out [teeth]
829	2024-03-16 04:12:53	北京	1	没有办法对预制菜的采购，生产制作等流程的严格监管就不要铺开	29	There is no way to supervise the procurement of prefabricated vegetables, production and other processes of strict supervision should not be rolled out
830	2024-03-16 04:13:09	江苏	1	判死刑	3	put to death
831	2024-03-16 04:13:13	广东	0	[赞][赞][赞]	9	[Like] [like] [like]
832	2024-03-16 04:13:27	新疆	0	从来不买！就怕不卫生	10	Never buy! I'm afraid of unhygiene
833	2024-03-16 04:13:44	四川	0	[666][666][666]	15	[666][666][666]
834	2024-03-16 04:14:04	广东	0	不罚，让商家吃六个月[捂脸]	14	No punishment, let the business eat for six months [cover the face]
835	2024-03-16 04:14:09	美国	6	对于这种黑心企业一定要让他倾家荡产！	18	For this kind of black heart enterprise must let him ruin his property!
836	2024-03-16 04:14:15	广东	1	人心	2	popular feeling
837	2024-03-16 04:14:31	福建	0	中国的预制菜，好挣钱！！！	13	Chinese prefabricated dishes, good money!!!
838	2024-03-16 04:15:12	辽宁	0	很多网红都在卖	7	A lot of Internet celebrities are selling it
839	2024-03-16 04:15:28	广东	0	去学校查99%的中，为什么只查到这么点了	20	Go to the school to check 99%, why only check so a point
840	2024-03-16 04:15:42	北京	0	商家们，挺过三一五就没事了	13	Businesses, survive 315
841	2024-03-16 04:16:22	浙江	18	预制菜就不该生产，剩菜还有大量的致癌物，就算是好肉又能有多好？存放那么久会没问题，	41	Prefabricated dishes should not be produced, leftovers also have a lot of carcinogens, even good meat and how good? It will be fine for that long,
842	2024-03-16 04:16:32	江苏	0	记者！那质量监督部门哪里去了？	15	reporter! Where is the quality supervision department?
843	2024-03-16 04:16:53	四川	0	失控了	3	Out of control
844	2024-03-16 04:17:00	江苏	0	失败啊，连食品安全都给不了	13	Failure, you can't even give it to food safety
845	2024-03-16 04:17:04	浙江	1	食品安全应该常态化	9	Food safety should be normalized
846	2024-03-16 04:17:19	广东	0	试错成本太低，那点处罚 是九牛一毛！还是罗翔说的，发现这种情况，罚到他倾家荡产！你看还有企业敢这样做吗！	52	The cost of trial and error is too low, that point penalty is a drop in the bucket! Or Luo Xiang said, found this kind of situation, the punishment to his ruin! Do you think there are still companies that dare to do this?
847	2024-03-16 04:17:25	湖北	1	泡面安全吗？	6	Is instant noodles safe?
848	2024-03-16 04:17:25	辽宁	0	新闻及时，主题重大。[玫瑰]	14	The news is timely and the theme is important.[rugosa rose]
849	2024-03-16 04:17:31	辽宁	1	直接枪毙	4	Directly shot
850	2024-03-16 04:17:37	黑龙江	0	中国处理，轻，对商家没有多大伤害	16	China processing, light, not much harm to the business
851	2024-03-16 04:18:00	安徽	0	他是怎么上架的，食品安全执法有没有责任，	20	How did he put the shelves, is there responsible for food safety enforcement,
852	2024-03-16 04:18:05	吉林	0	[发怒][发怒]	8	[Anger] [anger]
853	2024-03-16 04:19:15	内蒙古	0	为什么，早查了，罚款了，不像社会公布，	19	Why, the early check, the fine, unlike the social announcement,
854	2024-03-16 04:19:25	黑龙江	0	搞几百w罚个几w，这就是默认了，还是抓几个典型，我们都是沙子[赞]	33	Make a few hundred w penalty a few w, this is the default, or catch a few typical, we are all sand [like]
855	2024-03-16 04:19:26	河南	0	315晚会收视率还有多少	12	315 party and how much ratings
856	2024-03-16 04:19:27	广东	0	重罚 重判	5	Heavy punishment
857	2024-03-16 04:19:43	吉林	0	国人都来抵制吧在吃都得进医院	14	People have to boycott it and they have to go to the hospital
858	2024-03-16 04:20:20	安徽	1	为什么要吃预制菜	8	Why to eat prepared dishes
859	2024-03-16 04:20:23	广西	0	利益	2	interest
860	2024-03-16 04:20:31	湖北	0	咱们国家人那么多[九转大肠]哪有那么多猪给你做扣肉？一个个每天都吃不饱一样	37	Our country so many people [nine turn large intestine] which have so many pigs to do buckle meat for you? One has one to eat every day
861	2024-03-16 04:20:39	广东	0	取消外卖势在必行！	9	Canceling takeout is imperative!
862	2024-03-16 04:20:55	辽宁	0	没办法呀！谁来管呢[流泪]	13	I can't help it! Who will take care of it [tears in tears]
863	2024-03-16 04:21:12	内蒙古	0	专家说隔夜菜不能吃，预制菜可以吃，隔夜茶不能喝，冰红茶一年多可以喝这是什么臭逻辑[发怒]	44	Experts say that overnight vegetables can not be eaten, prefabricated vegetables can be eaten, overnight tea can not be drunk, iced black tea can be drunk for more than a year this is what smelly logic [angry]
864	2024-03-16 04:21:28	内蒙古	0	@315报道出来了当地在干什么	15	@315 reported out what the local area is doing
865	2024-03-16 04:21:38	河北	1	[666][666][666]	15	[666][666][666]
866	2024-03-16 04:21:47	北京	0	不用别人，我们自己就把自己给毁了	16	We destroy ourselves without anyone else
867	2024-03-16 04:21:59	贵州	0	想评论而不敢评论，请问马云吃不吃？	17	Want to comment and dare not comment, may I ask Ma Yun to eat not to eat?
868	2024-03-16 04:22:01	黑龙江	0	杀不杀？	4	Kill not kill?
869	2024-03-16 04:22:02	天津	0	新闻不报道出来的事儿，永远不是个事儿！	19	News that is not reported is never a thing!
870	2024-03-16 04:22:12	江苏	1	哈哈哈哈哈哈哈哈哈哈哈	11	Ha ha ha ha ha ha ha haha
871	2024-03-16 04:22:26	江苏	0	主要预制菜防腐剂食品添加剂太多，比烂肉都可怕！	23	The main prefabricated vegetable preservative food additives are too much, more terrible than rotten meat!
872	2024-03-16 04:22:34	新疆	6632	学校坚决取消预制菜[呲牙][呲牙][呲牙]	21	The school resolutely cancel prefabricated dishes [teeth] [teeth] [teeth]
873	2024-03-16 04:23:07	河北	0	有道理[赞]	6	Reasonable [praise]
874	2024-03-16 04:23:11	江苏	0	地方保护主义，只要不被媒体曝光大家一起发财[赞][赞][赞]	30	Local protectionism, as long as it is not exposed by the media, we make a fortune together [like] [like] [like]
875	2024-03-16 04:23:28	加蓬	0	半成品的菜白送都不会吃	11	Half-finished dishes are not eaten
876	2024-03-16 04:24:24	江苏	34	梅菜扣肉只能自家做了吃了	12	Plum vegetable braised pork can only be cooked at home
877	2024-03-16 04:24:25	山东	0	除非在家自己做饭吃，不在外面吃饭	16	Unless you eat at home and do not eat out
878	2024-03-16 04:24:29	北京	0	可怕的是我们现在什么能放心吃？	15	The terrible thing is, what can we eat right now?
879	2024-03-16 04:24:47	河北	0	罚罚，就知道罚，罚完了去干，干完了在罚	19	Punishment punishment, you know the punishment, punishment finished to do, finished in the punishment
880	2024-03-16 04:25:00	内蒙古	1	日本新闻姐	5	Japanese news sister
881	2024-03-16 04:25:14	湖南	0	@[鼓掌][鼓掌][鼓掌]好这样搞，迟早会完蛋	23	@ [Applause] [Applause] [Applause] Well, it's going to end
882	2024-03-16 04:25:18	加蓬	1	今天刚买的五花肉要做梅菜扣肉	14	The pork belly I just bought today wants to make plum vegetable braised pork
883	2024-03-16 04:25:25	河北	0	良心	2	conscience
884	2024-03-16 04:25:29	天津	1	既然在当地是公开的秘密，那当地工商、公安等部门在等什么？	28	Since it is an open secret in the local area, what are the local industry and commerce and public security departments waiting for?
885	2024-03-16 04:25:50	俄罗斯	0	枪毙	2	execute by shooting
886	2024-03-16 04:26:04	天津	0	只有315才会这样做	10	Only the 315 would do that
887	2024-03-16 04:26:20	广东	0	就该取缔预制菜	7	Prefabricated dishes should be banned
888	2024-03-16 04:26:42	河北	1	[666][666][666]	15	[666][666][666]
889	2024-03-16 04:26:50	辽宁	1	这就是预制菜，绝对不能吃。	13	This is a prepared dish, never eaten.
890	2024-03-16 04:27:00	河南	1	我我支持	4	I I support
891	2024-03-16 04:27:43	浙江	0	都是特色，希望大家不要过于关注[看]	18	Are all characteristics, I hope you do not pay too much attention to [see]
892	2024-03-16 04:28:02	新疆	0	专家说要大力发展预制菜	11	Experts say that we should vigorously develop prepared dishes
893	2024-03-16 04:28:23	广东	1	看完315发现各行各业都想毒死我这条贱命[流泪][流泪][流泪]	32	After reading 315 found that all walks of life want to poison my this cheap life [tears] [tears] [tears]
894	2024-03-16 04:28:53	江苏	0	要不是315又到下年了啊	12	If it wasn't for 315, it's next year
895	2024-03-16 04:29:03	江苏	0	对安徽阜阳来说，这都是小事，这个扡方我太了解了，基本上没有不敢干的事。	35	For Fuyang, Anhui, this is a small matter, this side I know too well, basically did not dare to do anything.
896	2024-03-16 04:29:30	浙江	1	应该判极刑……拿人命作儿戏	13	Should get a sentence... play human life
897	2024-03-16 04:29:35	湖南	0	这种事情在我们大中国各行各业都有好不好？大惊小怪	24	This kind of thing in our big China all walks of life have good? A storm in a teacup
898	2024-03-16 04:30:17	黑龙江	0	处罚个毛毛雨也不耽误生产，换句话说，处罚金额，夸张点说，我牺牲一个小时的利润，我就回本了，我在乎那点儿处罚金吗？？？笑话 哈哈哈 切	70	Punishment a drizzle also does not delay production, in other words, the amount of punishment, exaggerated point said, I sacrifice an hour of profit, I return, I care about that little penalty??? Joke haha haache
899	2024-03-16 04:30:36	河南	0	里面猫腻肯定很多	8	There must be a lot of tricks inside
900	2024-03-16 04:30:40	江苏	0	冰山一角	4	tip of the iceberg
901	2024-03-16 04:30:48	云南	5	应该封杀预制菜！	8	Preformed dishes should be banned!
902	2024-03-16 04:30:48	云南	5	应该封杀预制菜！	8	Preformed dishes should be banned!
903	2024-03-16 04:30:54	江苏	0	封闭预制菜这个行业	9	Closed the prefabricated vegetable industry
904	2024-03-16 04:30:55	浙江	0	那是催化鸡鸭，十五至二十天就出笼	16	It's a catalytic chicken and duck, fifteen to twenty days out of the cage
905	2024-03-16 04:31:05	陕西	1	罚，抓起来	5	Punishment, catch up
906	2024-03-16 04:31:09	浙江	1	[666][666][666]	15	[666][666][666]
907	2024-03-16 04:31:46	北京	0	都监管ta什么啦？？？	11	What are the ta???
908	2024-03-16 04:32:07	河南	0	都是马云惹的祸	7	It was all caused by Jack Ma
909	2024-03-16 04:32:41	湖南	0	你就告诉我们对他们的处罚力度是什么，是死刑吗	22	You just tell us what the severity of their punishment is, is it the death penalty
910	2024-03-16 04:33:09	江西	0	就是处罚太轻，，罚就罚得它三代不得不得抬头	21	Is the punishment is too light, the punishment on the punishment of it three generations have to look up
911	2024-03-16 04:33:28	广东	0	就是不是槽头肉，注水肉还不是有	15	Is not the groove head meat, water injection meat is not there
912	2024-03-16 04:33:35	加拿大	0	相对便宜。。 如果不“预制”在不远的未来没几个人能吃的起餐馆了。。	33	Relatively cheap.. If not "prefabricated" in the near future few people can eat restaurants.
913	2024-03-16 04:33:41	宁夏	0	迟了，早应该严厉打击了	11	Late, should have been severe
914	2024-03-16 04:33:59	甘肃	0	唉�，那些人良心都让狗吃了，也不怕遭报应，所以说便宜没好货	29	Alas �, those people conscience all let the dog eat, also not afraid of retribution, so say cheap not good goods
915	2024-03-16 04:34:01	山西	0	中国制造	4	made in china
916	2024-03-16 04:34:09	上海	0	不要怪奸商，没有人管	10	Don't blame the profiteers. No one cares
917	2024-03-16 04:34:51	北京	0	连一个民以食为天吃的东西都管不住还能管好什么啊？	24	Even a people to eat food can not control what ah?
918	2024-03-16 04:34:58	四川	0	取消预制菜	5	Cancel the prefab
919	2024-03-16 04:35:53	广东	0	这就是砖家提倡的预制菜！砖家也应该天天吃	20	This is the prefabricated dish advocated by brick experts! Brick home also should eat every day
920	2024-03-16 04:36:00	四川	0	问题多	3	The problem is much
921	2024-03-16 04:36:01	浙江	0	花钱买了一身病	7	I paid for a disease
922	2024-03-16 04:37:00	湖北	0	哼哼为什么非要筹315报光了，才出来管呢，行事主义，一正风过了，又飞复平[发怒][发怒][发怒]冰山一角	52	Hem why must raise 315 report light, just come out tube, act doctrine, a positive wind has passed, fly back again [angry] [angry] [angry] tip of the iceberg
923	2024-03-16 04:37:08	辽宁	0	怪不得要给学生吃，这玩意利润太高啊！[看][看][看]	27	No wonder to give students to eat, this profit is too high profit![See] [See] [See]
924	2024-03-16 04:37:24	湖南	0	搞点钱就过关了，是现实	11	It's a reality
925	2024-03-16 04:37:27	浙江	0	预制菜！呸呸呸	7	Prefabricated vegetables! Bah bah bah
926	2024-03-16 04:37:33	上海	0	躲过这几天就行了	8	Just avoid these a few days
927	2024-03-16 04:37:36	上海	0	离开家你躲不开预制菜	10	You can't hide predishes after of home
928	2024-03-16 04:37:39	安徽	0	大部分你根本不知道！外卖小哥见到的更多	19	Most of them you don't know! The delivery guys see more
929	2024-03-16 04:37:43	上海	1	枪毙这种	4	Shoot this kind of
930	2024-03-16 04:37:51	云南	0	年青人该醒醒了，别再吃了，生病了谁给你买单	21	Young people should wake up, don't eat again, sick who will pay for you
931	2024-03-16 04:38:09	湖南	0	这些部门都是干饭的	9	These departments are all responsible for dry food
932	2024-03-16 04:38:17	江苏	0	这只是冰山一角吧	8	This is just the tip of the iceberg
933	2024-03-16 04:38:17	安徽	0	你还真的避免不了！	9	You really can't avoid it!
934	2024-03-16 04:38:25	北京	0	这商家太急了，过几天再弄呀？中国一直是过了3.15这天就没事了。	32	This business is too urgent, in a few days to get it? China has always been fine after 3.15.
935	2024-03-16 04:38:33	河南	0	中国到处都是	6	It's everywhere in China
936	2024-03-16 04:38:47	山西	0	不懂就问，为什么非要等到315[暗中观察][暗中观察][暗中观察]	33	Do not understand, why wait until 315 [secret observation] [secret observation] [secret observation]
937	2024-03-16 04:39:01	山东	8	广东有些饭店做菜都用槽头肉，他们叫猪颈肉[捂脸][捂脸][捂脸]	32	Some restaurants in Guangdong use slot meat, they are called pig neck [face] [face] [face]
938	2024-03-16 04:39:01	山东	8	广东有些饭店做菜都用槽头肉，他们叫猪颈肉[捂脸][捂脸][捂脸]	32	Some restaurants in Guangdong use slot meat, they are called pig neck [face] [face] [face]
939	2024-03-16 04:39:31	内蒙古	0	只有曝光出来 去处理 那些没有曝光的呢 平时就没有监察吗这么伤天害理的事，又是怎么处理的呢	46	Only exposure out to deal with those who are not exposed, usually there is no supervision, so harmful things, and how to deal with it
940	2024-03-16 04:39:37	山西	0	被查只是送礼没到位	9	It was just a gift
941	2024-03-16 04:39:40	重庆	0	新闻姐，美国地铁开始安检了。不禁要问，你怎么看？？？	26	News sister, the American subway has started the security checks. Can't help but ask, what do you think?????
942	2024-03-16 04:39:45	河北	1	中国的食品安全不适合做预制菜[思考][思考]	22	Food safety in China is not suitable for prefabricated dishes [thinking] [thinking]
943	2024-03-16 04:39:54	北京	0	支撑预制菜的专家出来吃呀	12	The experts who support the prepared dishes come out to eat them
944	2024-03-16 04:39:55	山东	0	现在好多饭店都不用大厨炒菜了	14	Now many restaurants don't need a chef to cook the dishes
945	2024-03-16 04:40:08	广东	0	继续发扬光大[呲牙][呲牙][呲牙]	18	Continue to carry forward [teeth] [teeth] [teeth]
946	2024-03-16 04:40:15	河南	1	现在有些人什么心都有，就是没有人心，象这样的厂商永远不要他做食品行[感谢][感谢][感谢]	45	Now some people have a heart, is no heart, such a manufacturer will never want him to do food [thank you] [thank you] [thank you]
947	2024-03-16 04:40:38	河南	0	我也买过[发怒][发怒][发怒]	16	I have also bought a [angry] [angry] [angry]
948	2024-03-16 04:40:38	福建	0	不懂就问 槽头肉是什么意思 是哪里的肉啊	20	Do not understand to ask the groove head meat is what meaning is where the meat ah
949	2024-03-16 04:40:39	贵州	0	没有记者的监督，哪来的中式市场监督部门的监督！[捂脸][捂脸][捂脸][打脸][打脸][打脸]	47	Without the supervision of reporters, which is the supervision of the Chinese market supervision department![Face cover] [face cover] [face cover] [face hit] [face hit] [face hit]
950	2024-03-16 04:40:56	北京	1	我不吃这个	5	I don't eat this
951	2024-03-16 04:41:02	河北	0	饭店梅菜扣肉也都是这样五六块钱批发过来的预制菜，	24	Restaurant plum vegetable braised pork is also such five or six yuan wholesale over the prefabricated dishes,
952	2024-03-16 04:41:02	广东	0	就该严查严处，就不应该叫这些垃圾食品流入市场来害人	25	It should be strictly investigated, so we should not call these junk food into the market to harm people
953	2024-03-16 04:41:06	河北	0	要是没有315就查不到吧？为什么315才查？	22	You can't find it out without 315? Why does 315 just check?
954	2024-03-16 04:41:15	河南	0	丧尽天良	4	be utterly devoid of conscience
955	2024-03-16 04:41:22	广东	0	复读机	3	repeater
956	2024-03-16 04:41:41	天津	6	这样的法人应该让他连吃三年自己做的预制菜	20	Such a legal person should let him eat his own prefabricated dishes for three years
957	2024-03-16 04:41:42	湖南	1	还从来没买过预制菜	9	Never bought a prefabricated dish yet
958	2024-03-16 04:42:15	浙江	0	见怪不怪，犯罪成本太低	11	No wonder, the cost of the crime is too low
959	2024-03-16 04:42:16	上海	0	[赞][赞][赞][赞][赞][赞][赞][赞][赞][赞][赞][赞]	36	[Like] [like] [like] [like] [like] [like] [like] [like] [like] [like] [like] [like]
960	2024-03-16 04:42:21	江苏	1	还有火锅丸子，求严查	10	There are hotpot balls, for strict inspection
961	2024-03-16 04:42:37	上海	0	不是还有人说是最安全的吗[捂脸]	16	Don't anyone say it is the safest [face cover]
962	2024-03-16 04:42:45	河北	0	[赞][赞][赞][赞][赞]	15	[Like] [like] [like] [like] [like]
963	2024-03-16 04:42:50	浙江	0	彻底取消预制菜，	8	Eliminate prefabricated dishes completely,
964	2024-03-16 04:42:53	四川	0	应该取消预制菜	7	Pref-prepared dishes should be cancelled
965	2024-03-16 04:43:01	黑龙江	0	没用啊。一股风。	8	No use ah. A wind.
966	2024-03-16 04:43:16	江苏	0	买常州的焦溪扣肉，绝对好食材	14	Buy Changzhou jiaoxi braised pork, absolutely good ingredients
967	2024-03-16 04:43:25	四川	0	我也不吃预制菜，满桌子的菜，我只挑两三个看到食材新鲜的吃，其他的基本不动	36	I also don't eat prefabricated dishes, the table is full of dishes, I only pick two or three to see the ingredients fresh food, the rest is basically unchanged
968	2024-03-16 04:43:31	江苏	0	槽头肉去哪了	6	Where did the broth go
969	2024-03-16 04:43:32	江西	0	一个字，杀	5	A word, kill
970	2024-03-16 04:43:33	河北	0	没事！没有用权钱摆不平的事！	14	have nothing to do! No use of money to put uneven things!
971	2024-03-16 04:43:38	吉林	0	让他关门	4	Let him close the door
972	2024-03-16 04:43:46	四川	0	还是打挨少了这些不法分子	12	Or beat down these lawbreakers
973	2024-03-16 04:43:56	河北	0	就是别吃这几个	7	Just don't eat these ones
974	2024-03-16 04:43:57	江苏	0	医院里都在排队，这些病基本上都是吃出来的	20	The the line in the queue, these diseases are basically eaten
975	2024-03-16 04:44:09	山东	0	3.I5是专门惹心人的～	12	3.I5 is specially provoking people ~
976	2024-03-16 04:44:38	山东	0	中国的食品质量让国人担心。[流泪][流泪][流泪]	25	The quality of the food in China worries the Chinese people.[Tears] [tears] [tears]
977	2024-03-16 04:44:51	吉林	0	呵呵	2	a mimetic word for chuckle
978	2024-03-16 04:44:53	江苏	0	市场监督局很多时候都是后知后觉[赞]	18	Market supervision bureau is often a hindsight [praise]
979	2024-03-16 04:45:05	山西	0	推崇预制菜的专家出来说说	12	Experts who praise prefabricated dishes come out and talk
980	2024-03-16 04:45:06	河北	0	用劣质原料甚至是有毒的原料是预制菜的特色	20	Using inferior ingredients or even toxic ingredients is a feature of prepared dishes
981	2024-03-16 04:45:15	江苏	1	直接判刑	4	Directly sentenced
982	2024-03-16 04:45:35	广东	0	预制菜有害健康	7	Pre-prepared vegetables are harmful to your health
983	2024-03-16 04:45:35	河北	0	吃吧，越吃，医院越火	10	Eat it. The more you eat it, the more popular the hospital gets
984	2024-03-16 04:45:38	辽宁	0	活了30多年没被毒死真是命大[裂开]	18	Lifor more than 30 years without being poisoned [split]
985	2024-03-16 04:45:48	河北	38	食品安全应该全国监督，全国关注。	16	Food safety should be supervised nationwide and concerned nationwide.
986	2024-03-16 04:46:05	湖南	36	罚他个清家断产	7	Penalty him for breaking his family
987	2024-03-16 04:46:06	辽宁	0	躲过初一躲不过十五，在家做饭吃你买的蔬菜水果肉类都没农药激素吗？从九零后开始在娘胎里就开始吃农药化肥激素了，勉强活着吧！	60	Hide the first day hide but 15, cook at home to eat vegetables and fruits meat you buy are not pesticide hormone? From the 90 began in the womb began to eat pesticide fertilizer hormone, barely alive!
988	2024-03-16 04:46:41	辽宁	0	就是罚的轻	5	It's just a light penalty
989	2024-03-16 04:46:46	辽宁	0	鱼香肉丝用鸡胸肉做的[裂开]	14	Fish shredded pork made with chicken breast [split]
990	2024-03-16 04:46:50	河北	0	为什么还要进口转机因粮食呢	13	Why also import transit because of food
991	2024-03-16 04:47:00	辽宁	1	都给专家们吃吧[赞][赞][赞][赞][赞][赞][赞]	28	Eat to the experts [like] [like] [like] [like] [like] [like] [like]
992	2024-03-16 04:47:02	江苏	0	预制菜大家都知道，他的品质和卫生谁都清清楚楚了，但还是有坏种想强买强卖给学校孩子吃	41	As we all know, his quality and hygiene are clear to everyone, but there are still bad ways to buy and sell to the school children to eat
993	2024-03-16 04:47:12	黑龙江	0	预制菜都是用药水泡过的菜，保存期长，猪肉几乎都是病死猪肉或者过期的，包括家禽，鸡，鸭，鹅之类的都是死过期的端上餐桌了	58	precast vegetables are soaked with medicine, stored for a long time, pork is almost dead pork or expired, including poultry, chickens, ducks, geese and so on are served on the table
994	2024-03-16 04:47:33	河北	0	太多了，食品添加、剂防腐剂超标谁来监管，对儿童健康成长不安全，后果严重。	36	Too much, food addition, agent preservatives exceed the standard who will supervise, for children's healthy growth is not safe, the consequences are serious.
995	2024-03-16 04:47:54	广东	0	只要交税没有做不了的[捂脸][捂脸]，平时一般不管[呲牙]	29	As long as the tax can not do [face] [face], usually generally regardless of [yi teeth]
996	2024-03-16 04:48:09	江西	0	有底线吗？	5	Is there a bottom line?
997	2024-03-16 04:48:48	湖北	0	杀不	2	Kill not
998	2024-03-16 04:49:00	甘肃	0	中国的食品真的是令人担忧。无良商家实在是卖着良心赚钱	26	Chinese food is really worrying. Ungood businesses are really selling conscience to make money
999	2024-03-16 04:49:18	河南	0	不知道为啥年轻人喜欢点外卖，其实外卖更厉害	21	I don't know why young people like to order takeout, but in fact, takeout is more powerful
1000	2024-03-16 04:49:22	新疆	0	谁叫你们买，吃死的人活该	12	Who asked you to buy, those who eat the dead deserve it
1001	2024-03-16 04:49:25	福建	0	买了次安井梅菜扣肉，发现不是五花肉，就像曹头肉，再也没买	28	Bought the meat, found that it is not pork belly, like Cao tou meat, never bought
1002	2024-03-16 04:49:26	河北	0	[捂脸][捂脸][捂脸]	12	[Face cover] [Face cover] [Face cover]
1003	2024-03-16 04:50:15	天津	0	我家也刚买的梅菜扣肉，已吃一盒，剩下两盒毫不犹豫扔掉，今后坚决自己做	34	My family has just bought the plum vegetable braised pork, has eaten a box, the remaining two boxes without hesitation to throw away, the future determined to do themselves
1004	2024-03-16 04:50:15	天津	0	我家也刚买的梅菜扣肉，已吃一盒，剩下两盒毫不犹豫扔掉，今后坚决自己做	34	My family has just bought the plum vegetable braised pork, has eaten a box, the remaining two boxes without hesitation to throw away, the future determined to do themselves
1005	2024-03-16 04:50:49	广东	0	这样的企业必须严查严惩严办！必须关闭，取消其经营资格。	27	Such enterprises must be strictly investigated and severely punished! Must be closed, to cancel its business qualification.
1006	2024-03-16 04:51:04	山东	0	为什么会年年查年年有	10	Why will be every year to check every year to have
1007	2024-03-16 04:51:06	广东	0	什么都要别人曝光要那些管理部门干什么[捂脸]	22	Everything to others exposure to those management departments to do [face]
1008	2024-03-16 04:51:07	广东	0	它们可都是有证的吗？？？	12	Are they all certified????
1009	2024-03-16 04:51:10	河南	0	[赞][赞][赞][赞][赞][赞][赞]	21	[Like] [like] [like] [like] [like] [like] [like]
1010	2024-03-16 04:51:11	安徽	90	这种厂要永远杳封！老板永远坐大牢！	17	This kind of factory should be closed forever! The boss is always in prison!
1011	2024-03-16 04:51:23	湖北	0	预制菜就不应该存在	9	Prefabricated dishes should not exist
1012	2024-03-16 04:51:29	江苏	0	这是冰山一角，会穷出不尽[捂脸][捂脸][捂脸]	24	This is the tip of the iceberg, will be poor [face] [face] [face]
1013	2024-03-16 04:51:36	江苏	0	预制菜本来就不应该有	10	Prefabricated dishes are not supposed to be available anyway
1014	2024-03-16 04:51:39	福建	0	全网就我醒得最早吗？	10	Did I wake up first in the Internet?
1015	2024-03-16 04:51:40	河南	0	不曝光就不查了	7	No exposure, no exposure
1016	2024-03-16 04:51:50	湖北	0	我就不明白了，隔夜菜，隔月菜。改个名字叫预制菜，是不是一下子脑子就不好使了，不知道本质吗？你家五花肉和菜放一个月三个月半年吃吗？没长脑子吗？猪吗？	73	I don't understand, overnight food, every other month food. Change a name to call prefabricated dish, is not a sudden brain is not good, do not know the essence? Do you eat your pork belly and vegetables for a month, three months and half a year? Don't you have a long brain? Pig?
1017	2024-03-16 04:51:54	湖北	0	这样的耍/严肃处理	9	Such a play / serious treatment
1018	2024-03-16 04:51:58	江苏	0	不愧是315，总算有人说话了。	15	Is not worthy of 315, finally someone spoke.
1019	2024-03-16 04:52:03	安徽	0	姐；预制菜你看看都是谁的企业！	15	Sister; prefabricated dishes you see who are the enterprise!
1020	2024-03-16 04:52:05	安徽	0	阜阳一直以来就是安徽省卫生最差的地方	18	Fuyang has long been the worst sanitary place in Anhui province
1021	2024-03-16 04:52:10	广东	0	从来不买预制菜	7	Never buy prefabricated dishes
1022	2024-03-16 04:52:35	IP未知	0	剩菜	2	ort
1023	2024-03-16 04:52:36	安徽	0	直接取消	4	Cancel directly
1024	2024-03-16 04:52:40	黑龙江	0	肉都不是好肉，但是大家还要买呢	15	Meat is not a good meat, but you have to buy it
1025	2024-03-16 04:52:40	广东	0	翻译，我点的外卖梅菜扣肉基本上就是这种[捂脸]	23	Translator, I ordered takeaway plum vegetables braised meat is basically this [face cover]
1026	2024-03-16 04:53:10	安徽	0	你心真大[捂脸]	8	Your heart is so big [with your face cover]
1027	2024-03-16 04:53:13	河北	0	应该枪毙，危害⚠️太大啦[捂脸]	16	Should be shot, the harm ⚠ is too big [cover your face]
1028	2024-03-16 04:53:13	天津	0	中国啥时候才能取消315晚会呀？	16	When will China ever cancel the 315 evening party?
1029	2024-03-16 04:53:31	重庆	0	不到天黑不打电筒	8	No flashlight until dark
1030	2024-03-16 04:53:52	江苏	0	为什么一曝光，监管执法部门才出动？	17	Why a exposure, the regulatory enforcement departments out?
1031	2024-03-16 04:53:58	河南	0	想都不用想	5	Don't think about it
1032	2024-03-16 04:54:05	河北	0	预制菜就不能吃	7	Pref-prepared dishes should not be eaten
1033	2024-03-16 04:54:55	墨西哥	0	某个大网红不是也要卖预制菜吗	14	Isn't a big web celebrity want to sell prefabricated dishes
1034	2024-03-16 04:54:56	新疆	0	屡禁不止的原因。就是处罚太轻。生产者对食品安全没有敬怕之心！	30	The reason for the repeated prohibition. Is the punishment is too light. Producers have no fear of food safety!
1035	2024-03-16 04:55:13	浙江	0	隔宿菜都不能吃，预制菜多少日都可以吃，都骗消费者弱智	26	Every other vegetables can not eat, prefabricated vegetables how many days can eat, all cheat consumers retarded
1036	2024-03-16 04:55:36	山东	0	米猪肉	3	measly pork
1037	2024-03-16 04:56:02	河南	0	交点钱继续	5	Pay some money to continue
1038	2024-03-16 04:56:04	广东	0	不敢买	3	Dare not buy
1039	2024-03-16 04:56:06	山东	1	预制菜是趋势，无非就是需要加大监管力度和规范标准。	25	Prefabricated dishes are a trend, nothing more than the need to strengthen supervision and standards.
1040	2024-03-16 04:56:15	浙江	0	梅菜扣肉我都是自己做。	11	I make all the plum vegetables and braised pork by myself.
1041	2024-03-16 04:56:15	黑龙江	0	冰山一点角呀各个行业都这样抓不过来	17	Every industry can not catch this
1042	2024-03-16 04:56:23	重庆	2	枪毙	2	execute by shooting
1043	2024-03-16 04:56:30	河北	0	谁生产预制菜让谁全家吃这个	13	Who makes prefabricated dishes let the whole family eat this
1044	2024-03-16 04:56:36	黑龙江	0	会不会没结果	6	Will there be no result
1045	2024-03-16 04:56:41	河南	0	马云的功劳[抠鼻]	9	Jack Ma Yun's credit [nose picking]
1046	2024-03-16 04:56:46	浙江	0	食品安全百分之九十八	10	Food safety is 98 percent
1047	2024-03-16 04:56:53	四川	0	我吃着梅干菜扣肉，喝着听花酒，家里装着防火玻璃，走廊里放着灭火器，从礼品卡贷款买了辆宝马，准备在世纪佳缘网找个媳妇儿[尬笑]	62	I ate braised pork with dried vegetables, served with fire glass and fire extinguishers in the corridor. I bought a BMW from a gift card loan, ready to find a wife on Jiayuan [laughing]
1048	2024-03-16 04:57:07	安徽	0	@@不再犹豫 @昂不理我不 @�**�	19	No longer hesitate @ ang ignore me do not @�**�
1049	2024-03-16 04:57:15	天津	2	不能断了罚款的来源，必须保留住他们[呲牙]	21	Do not break the source of the fine, they must be kept [Yi teeth]
1050	2024-03-16 04:57:36	四川	0	预制菜只会是最便宜的原材料制成的	16	The dishes will only be made from the cheapest raw materials
1051	2024-03-16 04:57:38	辽宁	0	能不能判重邢	6	Can you judge Xing
1052	2024-03-16 04:57:44	辽宁	1	[流泪][流泪][流泪][流泪][流泪][流泪][流泪][流泪][流泪][流泪][躺平][躺平][躺平][躺平][躺平][躺平][躺平][躺平][躺平][躺平][躺平]	84	[Tears] [tears] [tears] [tears] [tears] [tears] [tears] [tears] [tears] [tears] [tears] [lie flat] [lie flat] [lie flat] [lie flat] [lie flat] [lie flat] [lie flat] [lie flat] [lie flat] [lie flat]
1053	2024-03-16 04:58:17	辽宁	0	坚决不吃预制菜，让这些不良商家早日关门。	20	Do not eat prepared dishes, so that these bad businesses close as soon as possible.
1054	2024-03-16 04:58:21	四川	0	还是处罚轻了	6	Or the punishment is light
1055	2024-03-16 04:58:21	天津	0	可以说预制菜都有问题	10	It can be said that prefabricated dishes have problems
1056	2024-03-16 04:58:23	浙江	1	应该取缔这些企业	8	These businesses should be banned
1057	2024-03-16 04:58:23	浙江	1	应该取缔这些企业	8	These businesses should be banned
1058	2024-03-16 04:58:24	黑龙江	0	我咋感觉一点也不稀奇	10	I don't feel surprised at all
1059	2024-03-16 04:58:38	河南	0	预制菜，外卖。呵呵[捂脸]	13	Pref-prepared dishes, take-out. Ha ha [cover face]
1060	2024-03-16 04:58:41	江苏	0	罚款、[赞][赞][赞][赞][赞][赞][赞][赞]	27	Fine, [like] [like] [like] [like] [like] [like] [like] [like]
1061	2024-03-16 04:58:42	江苏	0	根本就不能吃	6	You can't eat at all
1062	2024-03-16 04:58:43	山东	0	青岛咋没有315呢	9	Qingdao zha no 315
1063	2024-03-16 04:58:46	江西	0	平常喝茶玩手机啊	8	Usually drink tea and play with the mobile phone ah
1064	2024-03-16 04:58:54	天津	1	学生们在吃	5	The students are eating
1065	2024-03-16 04:58:55	吉林	1	黑心的商家，必须严惩	10	Black merchants must be severely punished
1066	2024-03-16 04:59:13	河北	0	依法依规严查[捂脸]	10	According to the law and regulations [face]
1067	2024-03-16 04:59:29	黑龙江	1	有的人点外卖不知道自己点的是预制菜做的。而有的做外卖的店家没有实体店，全是预制菜加热做的。以前刷到过。	51	Some people order takeout and don't know that they order prepared dishes. And some do takeout stores do not have physical stores, all are prefabricated food heating to do. I've ever brushed it before.
1068	2024-03-16 04:59:33	辽宁	0	又是阜阳，就没听过阜阳有啥好事	15	Fuyang, has not heard what good Fuyang
1069	2024-03-16 04:59:38	辽宁	0	违法成本太低[发怒]罚他倾家荡产[发怒][发怒][发怒][发怒]	32	The cost of violation is too low [angry] punish him ruined [angry] [angry] [angry] [angry]
1070	2024-03-16 04:59:40	安徽	0	网红也骗人么？	7	Is web celebrity also cheating?
1071	2024-03-16 04:59:42	河北	0	罚个倾家荡产警示其他不良商家	14	Penalty a bankrupt property to warn other bad businesses
1072	2024-03-16 04:59:50	云南	0	直接关闭，为什么要有预制菜出现，难道现在的人都不会做菜了吗？资本太黑了。	36	Direct closure, why should there be prefabricated dishes, is now people can't cook? Capital is too dark.
1073	2024-03-16 04:59:56	湖北	0	坚决不吃预制菜	7	Do not eat prepared dishes
1074	2024-03-16 04:59:56	内蒙古	0	坚决取缔预出菜！	8	Resolutely ban the pre-serving food!
1075	2024-03-16 05:00:01	四川	0	只罚款，有的部门有收入，太好了。	16	Only fine, some departments have income, too good.
1076	2024-03-16 05:00:08	浙江	0	判了个30年可以吗？	10	After 30 years?
1077	2024-03-16 05:00:08	河南	0	还有可吃的安全食品吗，太黑心了	15	Is there any safe food? It's so dirty
1078	2024-03-16 05:00:26	河南	1	反正安徽的预制菜不能吃了，预制菜本身就不可能吃@[发怒]	28	Anyway, Anhui prefabricated food can not be eaten, the prefabricated food itself is impossible to eat @ [angry]
1079	2024-03-16 05:00:31	湖北	0	从听说预制菜这个东西时，这些问题都在意料之中	22	These questions are expected when I heard about prefabricated dishes
1080	2024-03-16 05:00:33	海南	0	一年只管1天[捂脸]	10	Just one day a year [face cover]
1081	2024-03-16 05:01:00	江苏	0	我没钱，也没吃过预菜。	11	I have no money and no pre-dishes.
1082	2024-03-16 05:01:02	广东	0	主要还是监管不严？处罚力度不够！	16	The main thing is still lax regulation? The punishment is not strong enough!
1083	2024-03-16 05:01:47	江苏	0	对这种企业法律还不是到位	12	The corporate law is not yet in place yet
1084	2024-03-16 05:01:49	黑龙江	0	不报不管[捂脸]	8	Do not report regardless of [cover your face]
1085	2024-03-16 05:02:07	河北	0	最好天天是315，	9	Better every day is 315,
1086	2024-03-16 05:02:28	湖北	0	这种黑心的商家应该判刑，罚到他倾家荡产	19	This kind of black heart business should be sentenced, punished to his ruin
1087	2024-03-16 05:02:30	黑龙江	0	只要有销量就有假货出现，每年一次的3.15能控制住吗？	27	As long as there are sales, there are fake goods, and the annual 3.15 can be controlled?
1088	2024-03-16 05:02:51	天津	1	太黑心啦	4	It's so dark
1089	2024-03-16 05:02:59	河南	0	[捂脸][捂脸][捂脸][捂脸][捂脸][捂脸][捂脸][捂脸][捂脸][捂脸][捂脸][捂脸]	48	[Cover face] [face] [face] [face] [face] [face] [face] [face] [face] [face] [face] [face] [face]
1090	2024-03-16 05:03:00	山东	0	人心已变未来不见！[感谢][感谢][感谢][感谢]	25	The heart has changed and the future is gone![Thanks] [Thanks] [Thanks] [Thanks]
1091	2024-03-16 05:03:28	河北	0	后知后觉。	5	After knowing after feeling.
1092	2024-03-16 05:03:59	江苏	0	哈哈哈，专家还推广预制莱吗[捂脸]	17	Ha ha ha, experts also promote prefabricated lai [face cover]
1093	2024-03-16 05:04:23	山西	0	别的能干净吗	6	Can anything else be clean
1094	2024-03-16 05:04:30	河南	0	食品安全大于天是一句口号，经常吃外面做的饭容易生病。	26	Food safety is greater than the day is a slogan, often eat outside cooked meals easy to get sick.
1095	2024-03-16 05:04:46	黑龙江	0	请问监管人员那	7	Excuse me to supervise the personnel that
1096	2024-03-16 05:04:53	河北	0	你应该爆光，质量监督局，啥都不干	16	You should shine, the QA, do nothing
1097	2024-03-16 05:05:21	河南	0	逮一个杀一个看谁还敢，全面取消预制菜	18	Catch every kill every see who still dare, completely cancel the prefabricated dishes
1098	2024-03-16 05:05:27	河北	0	台风	2	typhoon
1099	2024-03-16 05:05:40	上海	0	严惩，害人[拳头][拳头][拳头]	17	Severe punishment, harm people [fist] [fist] [fist]
1100	2024-03-16 05:05:42	上海	0	一阵风……事后还是那样	11	A gust of wind.... afterwards
1101	2024-03-16 05:05:45	四川	0	不枪毙几个怎么能，还有哪么多管理人员干什么的，有可能占了股份吧。	32	Don't shoot a few how can, and no many management personnel do, may occupy the shares.
1102	2024-03-16 05:05:56	黑龙江	0	支持[赞][赞][赞]严格管理制[爱心][爱心][爱心]理连带家属[平安果][平安果][平安果]清家档产[感谢][感谢][感谢][感谢]	68	Support [praise] [praise] [praise] strict management system [love] [love] [love] joint family [peace fruit] [peace fruit] [peace fruit] clear family production [thank you] [thank you] [thank you] [thank you]
1103	2024-03-16 05:06:11	河南	0	[666][666][666]	15	[666][666][666]
1104	2024-03-16 05:06:23	湖北	0	处罚太轻[捂脸]	8	Punishment is too light [face cover]
1105	2024-03-16 05:06:30	广东	1	必须罚他倾家荡产[发怒]	12	He must be punished for ruin [angry]
1106	2024-03-16 05:06:40	安徽	0	这是正常现象。全国要从源头查查	15	This is a normal phenomenon. The whole country should look it up from the source
1107	2024-03-16 05:07:00	浙江	0	315改成365	8	315 was changed to 365
1108	2024-03-16 05:07:00	江苏	1	处罚太轻了，罚他个倾家荡产，判死刑，你看看还有人敢作假。	28	The punishment is too light, give him everything to death, you see there are people dare to cheat.
1109	2024-03-16 05:07:01	江苏	0	查一家就让他倾家荡产一家	12	Cha Cha and let him lose his fortune
1110	2024-03-16 05:07:11	河南	1	罚的狠一点，再加上判刑	11	A little punishment, plus a sentence
1111	2024-03-16 05:07:18	吉林	1	总是这几天查一批，平时都是好商家吗？	18	Always these days to check a batch of, usually is a good business?
1112	2024-03-16 05:07:28	河南	0	[666][666][666]	15	[666][666][666]
1113	2024-03-16 05:08:09	河北	1	就应该判死刑	6	The death penalty should be sentenced
1114	2024-03-16 05:08:16	新疆	0	枪毙几个，我看谁敢	9	Shoot a few, I see who dare
1115	2024-03-16 05:08:29	河南	0	就不该有什么预制菜！	10	There shouldn't be any predishes!
1116	2024-03-16 05:08:38	山东	0	会不会送上礼就没后续了？？	13	Will you give a gift and have no follow-up?
1117	2024-03-16 05:09:01	浙江	0	又是罚点钱然后继续生产	11	Pay for some money again and then continue with production
1118	2024-03-16 05:09:02	吉林	0	对抖音带货人追责！	9	To TikTok with goods person accountability!
1119	2024-03-16 05:09:03	广东	0	[鼓掌][鼓掌][鼓掌][抱拳][抱拳][抱拳][赞][赞][赞]	33	[Applause] [Applause] [Applause] [hug fist] [hug fist] [hug fist] [like] [like] [like]
1120	2024-03-16 05:09:11	河北	1	枪毙吧[捂脸]	7	Shoot it up [cover your face]
1121	2024-03-16 05:09:14	河北	65	逮着就毙，看谁还敢轻视食品安全问题	17	See who still dare to despise food safety issues
1122	2024-03-16 05:09:29	湖北	0	现在很火的社区食堂卖的是预制菜吗？	17	Is the now very popular community canteen selling prefabricated dishes?
1123	2024-03-16 05:09:33	湖南	0	坚决打倒预制菜	7	Take the prepared dishes firmly down
1124	2024-03-16 05:09:40	四川	0	[赞][赞][赞]	9	[Like] [like] [like]
1125	2024-03-16 05:09:45	山东	0	预制菜就不应该进入市场	11	Prefabricated dishes should not enter the market
1126	2024-03-16 05:09:58	广西	0	哈卵才去买这样东西吃	10	Ha egg just go to buy such a thing to eat
1127	2024-03-16 05:10:19	浙江	0	这样子的预制菜多的是，一查一个。	16	There are many prefabricated dishes like this, check one.
1128	2024-03-16 05:10:20	山东	0	要不是媒体爆光，监管何时去查封？	16	If it wasn't for the media explosion, when would the regulation be seized?
1129	2024-03-16 05:10:24	江苏	0	[赞][赞][赞][赞][赞][赞][玫瑰][玫瑰][玫瑰][玫瑰][玫瑰][玫瑰][玫瑰]	46	[Like] [like] [like] [like] [like] [like] [Rose] [Rose] [Rose] [Rose] [Rose] [Rose] [Rose]
1130	2024-03-16 05:10:25	新疆	0	槽头肉那里去了	7	The slot meat went there
1131	2024-03-16 05:10:39	吉林	0	年年曝光 年年有卖的 有卖的就有买的 有买的就有卖的 现在的人 挣钱就行！	38	Annual exposure every year have to sell to sell to buy, buy to sell now people make money on the line!
1132	2024-03-16 05:10:42	浙江	0	除非你不点外卖！	8	Unless you don't order a takeout!
1133	2024-03-16 05:11:03	广东	0	送给为预制菜站台的媒体人	12	To the media people on the platform for the prepared dishes
1134	2024-03-16 05:11:06	北京	0	我这没买过的看了都想吐了！	13	I haven't bought this to see all want to vomit!
1135	2024-03-16 05:11:21	河南	0	是不是现在饭店用的就是预制菜	14	Is the restaurant now using prefabricated dishes
1136	2024-03-16 05:11:26	福建	0	让马云多吃点	6	Let Ma eat more
1137	2024-03-16 05:11:32	四川	0	[流泪][流泪][流泪]	12	[Tears] [tears] [tears]
1138	2024-03-16 05:11:38	浙江	0	没报道出来！干啥去了	10	Not reported! What's the end of it
1139	2024-03-16 05:11:49	湖北	0	[666][666][666]	15	[666][666][666]
1140	2024-03-16 05:11:50	安徽	1	所以吃的东西。还是亲自做。眼见为实。不要懒了手，去点外卖。去品尝预制菜。	36	So eat. Do it yourself. Seeing is believing. Don't be lazy. Go ahead and order takeout. Go and taste the prepared dishes.
1141	2024-03-16 05:12:00	山西	0	严查、严办？还有多少人相信？	14	Strict inspection and strict handling? How many more people believe it?
1142	2024-03-16 05:12:05	新疆	0	自己想去吧会好吗	8	Would you want to go
1143	2024-03-16 05:12:05	湖北	0	[666][666][666]	15	[666][666][666]
1144	2024-03-16 05:12:06	山西	1	必须枪毙	4	Must be shot
1145	2024-03-16 05:12:36	江苏	1	为何不出台对食品安全，惩罚力度加大，例如枪毙！！目前还有能吃的东西吗？！？！[发怒][发怒][发怒][发怒][发怒]	58	Why not increase the penalties for food safety, such as shooting!! Is there anything else to eat yet?!?![Anger] [angry] [angry] [angry] [angry]
1146	2024-03-16 05:12:48	湖北	0	预制菜就应该禁止，然后断子绝生的行业	18	Prefabricated dishes should be banned, and then stop the industry
1147	2024-03-16 05:12:49	山东	0	重视来重视去，还写进报告的预制菜，就是这么个结果，不是个例，普遍现象	34	Precdishes, also written in the report, is such a result, not an exception, a common phenomenon
1148	2024-03-16 05:13:04	云南	0	游戏游戏	4	Game game
1149	2024-03-16 05:13:09	吉林	0	坚决不吃预制菜[赞][赞][赞]	16	Do not eat prepared dishes [like] [like] [like]
1150	2024-03-16 05:13:22	四川	0	年轻人最喜欢这样的美食	11	Young people like such food best
1151	2024-03-16 05:13:28	吉林	0	应该好好查查这些监管者！	12	Check these regulators out well!
1152	2024-03-16 05:13:36	广东	0	毛事没有	4	There is nothing wrong with
1153	2024-03-16 05:13:40	天津	0	不懂就问：卖猪肉猪身上的槽头肉都扔掉了吗	20	Do not understand to ask: sell pork pig body of the trough head meat all throw away
1154	2024-03-16 05:13:47	山西	0	好肉为什么还要预制？	10	Why is the good meat still prefabricated?
1155	2024-03-16 05:14:01	河南	0	取消垄断行业各家吃各家的	12	Cancel the monopoly industry of each family to eat each family
1156	2024-03-16 05:14:26	广西	0	必须严惩不贷	6	We must punish them severely
1157	2024-03-16 05:14:33	贵州	0	某些专家不是说预制菜很安全，很健康吗，请他们去吃吧。	26	Some experts don't say that the prepared dishes are safe and healthy, so ask them to eat them.
1158	2024-03-16 05:14:38	西藏	0	唉，在国内什么时候能吃上，安全食品	17	Alas, when can eat in home, safe food
1159	2024-03-16 05:14:53	浙江	0	[捂脸][捂脸][捂脸]	12	[Face cover] [Face cover] [Face cover]
1160	2024-03-16 05:15:16	贵州	0	我就没有搞懂平时那些市场监管管理局那些干嘛去了？为什么要曝光以后才去整改？	37	I don't understand the usual market regulator, why? Why to want to expose after just go to rectify?
1161	2024-03-16 05:15:24	天津	0	判他10年，他还敢吗，罚点钱，他们肯定是变本加厉的去做，国家的问题	33	Judge him for 10 years, does he still dare, punish some money, they must be further intensified to do, the country's problem
1162	2024-03-16 05:15:29	北京	0	好吃	2	good to eat
1163	2024-03-16 05:15:30	重庆	1	只要内容是真实的，是不是你就敢爆出来？？？	21	As long as the content is true, do you dare to reveal it???
1164	2024-03-16 05:15:37	山东	0	这样的就应该判刑，只是罚款了事只会越来越糟糕，罚款了事他只会想方设法变本加厉把罚款捞回来	44	This should be sentenced, but the fine will only get worse and worse, the fine he will only try to get the fine back
1165	2024-03-16 05:15:40	吉林	0	别又是重罚一万。	8	Don't punish ten thousand again.
1166	2024-03-16 05:15:45	山东	0	病从口入，这就是我们的一些国货	15	These are some of our domestic products
1167	2024-03-16 05:16:06	广东	0	早该收拾预制菜了	8	It's time to pick up the prepared dishes
1168	2024-03-16 05:16:10	四川	0	随便你怎么抱都没有用。	11	It's useless holding whatever you want.
1169	2024-03-16 05:16:11	辽宁	0	预制菜可不可以投放市场才是关键	15	Whether prefabricated dishes can be put on the market is key
1170	2024-03-16 05:16:12	河南	0	以后再也不吃外卖了[捂脸]	13	No longer eat takeout [face cover]
1171	2024-03-16 05:16:16	黑龙江	0	中国的记者可以取代所有职能部门！	16	Chinese journalists can replace all the functional departments!
1172	2024-03-16 05:16:18	河北	0	安徽阜阳市，真可笑！	10	Anhui Fuyang city, really ridiculous!
1173	2024-03-16 05:16:28	江苏	0	抓住了这些人立刻枪毙[赞]不是处罚了事[赞]	22	Catch these people immediately shot [praise] is not a punishment [praise]
1174	2024-03-16 05:16:29	吉林	0	记者曝光了，才去查封？？？？？？	16	The reporter was exposed, just go to seal up??????
1175	2024-03-16 05:16:42	辽宁	0	衣服看的眼睛花[捂脸][捂脸][捂脸]	19	Clothes to see the eyes flower [face] [face] [face]
1176	2024-03-16 05:16:49	广东	0	应该判死刑	5	The death penalty should be sentenced
1177	2024-03-16 05:17:17	浙江	0	为了国人的身体健康，不可以吃预制菜！	18	For the health of the Chinese people, we can not eat prefabricated dishes!
1178	2024-03-16 05:17:34	山东	0	一句话能自己动手做的尽量自己做[捂脸]	19	A word can do as much as possible [face]
1179	2024-03-16 05:17:57	湖北	0	医院人太少	5	There are too few people in the hospital
1180	2024-03-16 05:17:58	河南	0	直接枪毙	4	Directly shot
1181	2024-03-16 05:17:59	河南	0	不合格大家才皆大欢喜	10	If it is not qualified, everyone is happy
1182	2024-03-16 05:18:14	辽宁	0	不要等315爆光才重視。	12	Don't wait for the 315 explosion to take it off.
1183	2024-03-16 05:18:15	山东	0	[666][666][666]	15	[666][666][666]
1184	2024-03-16 05:18:19	河南	1	还是我自己做的吃着放心[捂脸]	15	Or I do it to eat rest assured [face]
1185	2024-03-16 05:18:20	江苏	0	肉包子也木有好肉做的，所以我从不在外面吃肉包子	23	Meat buns are also made of good meat, so I never eat meat buns outside
1186	2024-03-16 05:18:24	广东	0	把这些商家罚到佢裤穿窟	11	These businesses were fined to his pants to wear caves
1187	2024-03-16 05:18:44	浙江	0	笑死，当初要死要活的说预制菜安全卫生。打脸来得这么快	26	Laughing death, at the beginning to live said prefabricated food safety and health. The slap in the face came in so quickly
1188	2024-03-16 05:18:58	广东	1	不能吃	3	Can't eat
1189	2024-03-16 05:19:00	安徽	0	现在还有有良心的企业吗	11	Are there still companies with a conscience
1190	2024-03-16 05:19:04	江苏	0	关键是消费者愿意吃。想吃便宜。哪有那么方便。	22	The key is that consumers are willing to eat it. Want to eat cheap. It's not quite so convenient.
1191	2024-03-16 05:19:10	江苏	0	不是记者就算了	7	Not just as a reporter
[truncated: 11,388 more rows]

## Sheet: 抖音评论_20240411085045
	Date comment	Location	Number of likes	content	lenth of comment	translation of comment
[truncated: 10,586 more rows]

[truncated: 2 more sheets: 抖音评论_20240411135719, 抖音评论_20240411161303]
